# Supplementary material for: The G9a Histone Methyltransferase Inhibitor BIX-01294 Modulates Gene Expression during Plasmodium falciparum Gametocyte Development and Transmission
Source: Int J Mol Sci. 2019 Oct 14;20(20):5087. doi: 10.3390/ijms20205087 (PMC6829282; doi:10.3390/ijms20205087)
Supplement: Supplementary file 1 [file ijms-20-05087-s001.zip]

Archive with 5 entries (4 files):
- IJMS-Supplementary-for proof/
- IJMS-Supplementary-for proof/Ngwa et al., 2019 Figure supplements-Rev.pptx
- IJMS-Supplementary-for proof/Table S1 Deregulated gene following BIX-01294 treatment.xlsx
- IJMS-Supplementary-for proof/Table S2 GO Ontology analysis of BIX-01294 de-regulated genes.xls
- IJMS-Supplementary-for proof/Table S3 primer list.pdf
