# Supplementary material for: The G9a Histone Methyltransferase Inhibitor BIX-01294 Modulates Gene Expression during Plasmodium falciparum Gametocyte Development and Transmission
Source: Int J Mol Sci. 2019 Oct 14;20(20):5087. doi: 10.3390/ijms20205087 (PMC6829282; doi:10.3390/ijms20205087)
Supplement: Supplementary file 1 [file ijms-20-05087-s001.zip › IJMS-Supplementary-for proof/Table S1 Deregulated gene following BIX-01294 treatment.xlsx]

## Sheet: imGC 1.5x up-regulated
PLASMODB_ID	GENE (encoding for)	GROUP	PROPERTIES	Predicted FUNCTION (FEATURE)	Predicted COMPARTMENT	Fold change 1 h	Fold change 6 h	Stage peak transcript expr.	Value (FPKM, plasmodb)
PF3D7_0407300	transcription factor, putative	gene expression & transcription	Transcription factor S-II (TFIIS) profile	DNA-templated transcription (zinc ion/nucleic acid binding)	nucleus	1.61328	3.34035	Ookinete	171.27
PF3D7_0308400	U4 spliceosomal RNA	gene expression & transcription	N/A	N/A	N/A	3.65533	1.71713	Gametocyte stage II	730.8
PF3D7_1446000	U5 spliceosomal RNA	gene expression & transcription	N/A	N/A	N/A	3.78423	1.77769	Gametocyte stage II	3340.28
PF3D7_1341100	U6 spliceosomal RNA	gene expression & transcription	N/A	N/A	N/A	2.60268	1.55833	Schizont	204302
PF3D7_1244300	ACEA small nucleolar RNA U3	translation	N/A	N/A	N/A	1.59107	1.25701	Gametocyte stage II	671.79
PF3D7_1424500	small nucleolar RNA snoR27	translation	N/A	N/A	N/A	1.54756	1.21419	Gametocyte stage II	87.49
PF3D7_1421150	C/D small nucleolar RNA	translation	N/A	N/A	N/A	1.51572	1.05702	Ookinete	3983.02
PF3D7_0510900	small nucleolar RNA snoR04	translation	N/A	N/A	N/A	1.14076	1.55833	Gametocyte stage V	65.34
PF3D7_API00800 (PFC10_API0048:TRNA)	tRNA Serine	translation	N/A	translation	N/A	1.51572	1.18099	N/A	N/A
PF3D7_API00700 (PFC10_API0049:tRNA)	tRNA Tyrosine	translation	N/A	translation	N/A	1.67018	1.04247	Ring	4.05
PF3D7_0801200	5.8S ribosomal RNA	translation	N/A	N/A	N/A	1.05702	2.09943	N/A	N/A
PF3D7_1130100	60S ribosomal protein L38 (RPL38)	translation	Ribosomal L38e protein family profile	translation (structural constituent of ribosome)	ribosome (cytosolic large ribosomal subunit)	1.93187	1.02811	Gametocyte stage V	780.55
PF3D7_0200500	rifin (RIF/RIF-A)	antigenic variation & cytoadherence	1 TM, RIFIN: variant surface antigen (rifin family), EF-hand motif, export domain	antigenic variation, cytoadherence, rosetting, modulation by symbiont of host erythrocyte aggregation	Maurer's cleft, symbiont-containing vacuole, host cell plasma membrane	1.19748	1.51572	Early Trophozoite	0.97
PF3D7_0200900	stevor, pseudogene	antigenic variation & cytoadherence	2 TMs, STEVOR: variant surface antigen (stevor family), export domain	antigenic variation, cytoadherence, rosetting	membrane, Maurer's cleft	1.94531	1.21419	Early Trophozoite	1.72
PF3D7_0223100	rifin (RIF/RIF-A)	antigenic variation & cytoadherence	3 TMs, RIFIN: variant surface antigen (rifin family), export domain	antigenic variation, cytoadherence, rosetting, modulation by symbiont of host erythrocyte aggregation	Maurer's cleft, symbiont-containing vacuole, host cell plasma membrane	1.13288	1.52626	Ring	2.57
PF3D7_0324400	rifin (RIF/RIF-A)	antigenic variation & cytoadherence	1 SP, 3 TMs, RIFIN: variant surface antigen (rifin family), EF-hand motif, export domain	antigenic variation, cytoadherence, rosetting, modulation by symbiont of host erythrocyte aggregation	Maurer's cleft, symbiont-containing vacuole, host cell plasma membrane	1.48452	1.51572	Ring	4.21
PF3D7_0401000	rifin (RIF/RIF-B)	antigenic variation & cytoadherence	1 SP, 1 TM, RIFIN: variant surface antigen (rifin family), export domain	antigenic variation, cytoadherence, rosetting	(host cell plasma) membrane	1.28343	1.69349	Ring	1.83
PF3D7_1150200	rifin (RIF/RIF-A)	antigenic variation & cytoadherence	1 SP, 1 TM, RIFIN: variant surface antigen (rifin family), export domain	antigenic variation, cytoadherence, rosetting, modulation by symbiont of host erythrocyte aggregation	Maurer's cleft, symbiont-containing vacuole, host cell plasma membrane	1.12506	1.55833	Ring	2.84
PF3D7_1302200	early transcribed membrane protein 13 (ETRAMP13/UIS3)	exported protein	1 SP, 2 TMs, Malarial early transcribed membrane protein (ETRAMP) profile, Plasmodium falciparum UIS3 membrane protein profile	N/A	symbiont-containing vacuole membrane	1.10191	1.82766	Gametocyte stage V	43.97
PF3D7_0831400	Plasmodium exported protein, unknown function	exported protein	1 SP, 1 TM, export domain	N/A	N/A	2.26577	1.1487	Early Trophozoite	733.95
PF3D7_0832200	Plasmodium exported protein (PHISTa-like), unknown function	exported protein	1 TM, Plasmodium RESA N-terminal domain, export domain	N/A	host cell cytosol	2.92817	1.04972	Early Trophozoite	112.22
PF3D7_1149400	Plasmodium exported protein, unknown function	exported protein	1 SP, export domain	N/A	N/A	1.75321	1.27456	Early Trophozoite	249.89
PF3D7_1334700	MSP7-like protein (MSRP7)	RBC invasion	1 SP, 1 TM, MSP7-like protein C-terminal domain	N/A	host cell cytosol, food vacuole	1.95884	1.02101	Ring	363.44
mal_mito_3	cytochrome b (CYTB/PFCYTB/COB)	metabolism	Cytochrome b(N-terminal)/b6/petB, Cytochrome b(C-terminal)/b6/petD	respiratory electron transport chain (electronc arrier/oxidoreductase activity (EC 1.10.2.2))	membrane	1.90528	1.00696	Gametocyte stage II	3398.97
mal_rna_11:rRNA	unspecified product (SSUA)	unknown	N/A	N/A	N/A	1.53688	1.07177	N/A	N/A
malmito_rna_1:rRNA	unspecified product (RNA1)	unknown	N/A	N/A	N/A	1.51572	1.25701	N/A	N/A
malmito_rna_10:rRNA	unspecified product (RNA10)	unknown	N/A	N/A	N/A	1.89212	1.07177	N/A	N/A
malmito_rna_RNA7:rRNA	unspecified product (RNA7)	unknown	N/A	N/A	N/A	1.75321	1.08673	N/A	N/A
PF3D7_0514700	conserved Plasmodium protein, unknown function	unknown	1 TM, 5 MORN repeats	N/A	N/A	1.10957	1.53688	Gametocyte stage V	12.19
PF3D7_0712100	Plasmodium RNA of unknown function RUF6	unknown	N/A	N/A	N/A	2.08493	1.15669	Ookinete	10.91
Genes total	30				Mean	1.8691	1.40199
	2-fold up- or down-regulated

## Sheet: imGC 1.5x down-regulated
PLASMODB_ID	GENE (encoding for)	GROUP	PROPERTIES	Predicted FUNCTION (FEATURE)	Predicted COMPARTMENT	Fold change 1 h	Fold change 6 h	Stage peak transcript expr.	Value (FPKM, plasmodb)
PF3D7_1412000	p1/s1 nuclease, putative	cell cycle & DNA replication	1 SP, 1 TM, S1/P1 Nuclease profile	DNA catabolic process (nucleic acid binding, endonuclease activity (EC 3.1.30.1), hydrolase activity)	N/A	0.607097	0.846745	Schizont	22.59
PF3D7_0319500	RNA-binding protein, putative	gene expression & transcription	RNA recognition motif. (a.k.a. RRM, RBD, or RNP domain)	(nucleotide/nucleic acid/RNA binding)	N/A	0.594604	0.90125	Early Trophozoite	259.53
PF3D7_1429200	AP2 domain transcription factor AP2-O3, putative (AP2-O3/APIAP2)	gene expression & transcription	AP2 domain, AP2-coincident C-terminal domain	regulation of DNA-templated transcription (sequence-specific DNA binding transcription factor activity)	nucleus	0.61132	0.965936	Ookinete	261.36
PF3D7_0218500	small nuclear ribonucleoprotein Sm D2, putative (SNRPD2/SMD2)	gene expression & transcription	LSM domain, snRNP Sm proteins profile	RNA splicing	(spliceosomal complex)	0.664343	0.952638	Gametocyte stage II	1285.29
PF3D7_0829300	U6 snRNA-associated Sm-like protein LSm8, putative (LSM8)	gene expression & transcription	LSM domain, snRNP Sm proteins profile	mRNA splicing (U6 snRNA binding)	(small nucleolar ribonucleoprotein complex, U6 snRNP)	0.659754	0.97942	Gametocyte stage V	214.36
PF3D7_1020000	RNA-binding protein 34, putative (RBM34)	gene expression & transcription	RNA recognition motif. (a.k.a. RRM, RBD, or RNP domain), RNA-binding domain (RBD)	(nucleotide/nucleic acid/poly(A) RNA binding)	nucleus	0.650671	0.913831	Gametocyte stage II	393.79
PF3D7_0620800	tRNA Alanine	translation	N/A	translation	N/A	0.757858	0.406126	Schizont	155.4
PF3D7_0522500	50S ribosomal protein L17, apicoplast, putative (RPL17)	translation	1 SP, Ribosomal protein L17 profile	translation (structural constituent of ribosome)	ribosome (mitochondrial large ribosomal subunit)	0.659754	0.959264	Gametocyte stage II	374.09
PF3D7_0605000	50S ribosomal protein L24, putative	translation	KOW (Kyprides, Ouzounis, Woese) motif, Translation proteins SH3-like domain	translation (structural constituent of ribosome)	ribosome (cytosolic large ribosomal subunit)	0.655197	0.965936	Ookinete	430.46
PF3D7_1010600	eukaryotic translation initiation factor 2 subunit beta (eIF2beta)	translation	domain present in translation initiation factor eIF2B and eIF5	translational initation (protein/mRNA binding, translation initiation factor activity)	nucleus, cytosol	0.624165	0.858565	Ring	969.4
PF3D7_1132700	50S ribosomal protein L2, putative (mRPL2)	translation	Ribosomal Proteins L2 (RNA binding/C-terminal domain)	translation (RNA binding, structural constituent of ribosome, transferase activity)	ribosome (large ribosomal subunit)	0.659754	0.959264	Schizont	96.16
PF3D7_1142600	60S ribosomal protein L35ae, putative	translation	Ribosomal protein L35Ae profile	translation (structural constituent of ribosome)	ribosome (large ribosomal subunit)	0.655197	0.933033	Early Trophozoite	603.25
PF3D7_1242700	40S ribosomal protein S17, putative	translation	Ribosomal S17 profile	translation (structural constituent of ribosome)	mitochondrion, ribosome (cytosolic small ribosomal subunit)	0.619854	0.959264	Gametocyte stage II	2417.86
PF3D7_1463800	mitochondrial ribosomal protein S6-2 precursor, putative	translation	Ribosomal protein S6 profile	translation (structural constituent of ribosome, rRNA binding)	ribosome	0.535887	0.707107	Gametocyte stage V	52.82
PF3D7_1428600	peptide chain release factor 1 (RF1/RF1MIT)	translation	1 SP, PCRF domain, RF-1 domain	translational termination (ribosome binding, codon-specific translation release factor activity (EC 3.1.1.29))	mitochondrion, cytoplasm	0.602904	0.876606	Ookinete	86.91
PF3D7_1436500	GTP-binding protein, putative	translation	P-loop containing nucleoside triphosphate hydrolases profile, 50S ribosome-binding GTPase profile	(GTP binding)	intracellular	0.594604	0.823591	Gametocyte stage V	30.08
PF3D7_0223400	rifin (RIF/RIF-A)	antigenic variation & cytoadherence	1 TM, RIFIN: variant surface antigen (rifin family), export domain	antigenic variation, cytoadherence, rosetting, modulation by symbiont of host erythrocyte aggregation	Maurer's cleft, symbiont-containing vacuole, host cell plasma membrane	0.913831	0.650671	Ring	10.88
PF3D7_0600700	rifin (RIF/RIF-A)	antigenic variation & cytoadherence	1 TM, RIFIN: variant surface antigen (rifin family), EF hand motif	antigenic variation, cytoadherence, rosetting, modulation by symbiont of host erythrocyte aggregation	Maurer's cleft, symbiont-containing vacuole, host cell plasma membrane	0.63728	0.97942	Ring	3.72
PF3D7_0700400	stevor	antigenic variation & cytoadherence	1 SP, 3 TMs, STEVOR: variant surface antigen (stevor family), export domain	antigenic variation, cytoadherence, rosetting, modulation by symbiont of host erythrocyte aggregation	Maurer's cleft	0.547147	0.876606	Ring	2.45
PF3D7_0808900	rifin (RIF/RIF-A)	antigenic variation & cytoadherence	1 SP, 2 TM, RIFIN: variant surface antigen (rifin family), export domain	antigenic variation, cytoadherence, rosetting, modulation by symbiont of host erythrocyte aggregation	Maurer's cleft, symbiont-containing vacuole, host cell plasma membrane	0.933033	0.646176	Early Trophozoite	74.49
PF3D7_0832000	stevor	antigenic variation & cytoadherence	1 SP, 1 TM, STEVOR: variant surface antigen (stevor family), export domain	antigenic variation, cytoadherence, rosetting, modulation by symbiont of host erythrocyte aggregation	Maurer's cleft	0.267943	0.570382	Late Trophozoite	15.21
PF3D7_0829600	early transcribed membrane protein 8 (ETRAMP8/ETRAMP.BLOB.2)	exported protein	1 SP, 2 TMs, ETRAMP: early transcribed membrane protein (ETRAMP) family profile	N/A	symbiont-containing vacuole membrane	0.993092	0.650671	Gametocyte stage II	397.17
PF3D7_1201100	RESA-like protein with PHIST and DnaJ domains	exported protein	1 TM, Plasmodium RESA N-terminal domain, DnaJ domain, X-domain of DnaJ-containing, export domain	N/A	membrane, host cell cytoplasm	0.952638	0.615572	Early Trophozoite	126.08
PF3D7_1401000	glycophorin binding protein (GBPH)	exported protein	1 TM, Glycophorin-binding protein profile, export domain	N/A	membrane	0.547147	0.907519	Ring	2.76
PF3D7_1401400	early transcribed membrane protein 14.1 (ETRAMP14/PFSEP14/SEP14)	exported protein	1 SP, 2 TMs, ETRAMP: early transcribed membrane protein (ETRAMP) family profile	N/A	symbiont-containing vacuole membrane	0.539614	0.858565	Ring	5393.14
PF3D7_0424800	Plasmodium exported protein (PHISTb), unknown function	exported protein	Plasmodium RESA N-terminal domain, export domain	N/A	N/A	0.496546	0.913831	Ring	66.74
PF3D7_1001900	Plasmodium exported protein (hyp16), unknown function (PfJ23)	exported protein	3 TMs, export domain	N/A	Maurer's cleft, membrane	0.594604	0.852635	Ring	117.01
PF3D7_1302000	EMP1-trafficking protein (PTP6)	exported protein	2 TMs, export domain	N/A	membrane	0.641713	0.864537	Early Trophozoite	717.2
PF3D7_1372000	Plasmodium exported protein (PHISTa), unknown function	exported protein	2 TMs, Plasmodium RESA N-terminal domain, export domain	N/A	nucleus	0.97942	0.63728	Ring	17.62
PF3D7_1477000	Plasmodium exported protein (hyp17), unknown function, pseudogene	exported protein	2 TMs	N/A	extracellular region	0.586417	0.920188	Ring	5.59
PF3D7_1478400	Plasmodium exported protein, unknown function, pseudogene	exported protein	1 SP, 1 TM	N/A	membrane, apicoplast	0.562529	0.80107	Ring	2.2
PF3D7_1366100	DIP13 homolog, putative (DIP13)	cytoskeleton, motility & IMC	N/A	N/A	apical complex	0.615572	0.946058	Gametocyte stage V	261.73
PF3D7_1236600	p25-alpha family protein, putative	cytoskeleton, motility & IMC	p25-alpha motif, EF-hand motif	N/A	N/A	0.650671	0.972655	Ookinete	924
PF3D7_0204500	aspartate transaminase (AspAT/PFASPAT)	metabolism	Aminotransferase class I and II profile	biosynthetic process, cellular amino acid metabolic process (pyridoxal phosphate binding, transaminase activity (EC 2.6.1.1))	N/A	0.641713	0.907519	Ring	38.94
PF3D7_0503100	4-diphosphocytidyl-2-C-methyl-D-erythritol kinase, putative (IspE)	metabolism	1 SP, 1 TM, 2 Ribosomal protein S5 domain 2-like profiles, 2 GHMP Kinase C-terminal domains	isoprenoid biosynthetic process (4-(cytidine 5'-diphospho)-2-C-methyl-D-erythritol kinase activity (EC 2.7.1.148))	apicoplast	0.907519	0.628507	Late Trophozoite	17.66
PF3D7_0715000	4-nitrophenylphosphatase (PNPase/PFPNPase)	metabolism	Haloacid dehalogenase-like hydrolase profile, HAD-hyrolase-like profile	metabolic process (phosphatase activity (EC 3.1.3.41))	cytosol	0.646176	0.913831	Ring	33.86
PF3D7_1141600	dolichol-phosphate mannosyltransferase (DPM1)	metabolism	1 SP, 1 TM, Glycosyl transferase family 2 profile	protein glycosylation (dolichyl-phosphate beta-D-mannosyltransferase activity (EC 2.4.1.83))	ER	0.913831	0.586417	Gametocyte stage V	22.42
PF3D7_1318100	ferredoxin, putative	metabolism	1 SP, 2Fe-2S iron-sulfur cluster binding domain	oxidation-reduction process, electron transport chain (iron-sulfur cluster binding, electron carrier activity)	apicoplast	0.641713	0.972655	Gametocyte stage II	373.17
PF3D7_1413500	FeS assembly ATPase SufC (SufC/ABCI1/PFSUFC)	metabolism	1 SP, 1 TM, ABC transporter profile	transport (ATP/protein binding, ATPase activity)	apicoplast, membrane	0.624165	0.946058	Late Trophozoite	25.98
PF3D7_1133300	LEM3/CDC50 family protein, putative	signaling	2 TMs, LEM3 (ligand-effect modulator 3) family / CDC50 family profile, export domain	N/A	mitochondrion, membrane (integral component of membrane)	0.752623	0.550953	Schizont	32.75
PF3D7_0902000	serine/threonine protein kinase, FIKK family (FIKK9.1/TSTK9A)	signaling	1 SP, Serine/Threonine protein kinases (catalytic domain)	protein phosphorylation (ATP binding, protein kinase activity (EC 2.7.11.1), transferase activity)	apicoplast	0.63728	0.965936	Early Trophozoite	34.19
PF3D7_1356900	protein kinase 5 (PK5/PFPK5)	signaling	Serine/Threonine protein kinases (catalytic domain)	protein phosphorylation, cell cylce (ATP binding, cyclin-dependent protein serine/threonine kinase activity (EC 2.7.11.22), transferase activity)	nucleus	0.664343	0.97942	Late Trophozoite	106.7
PF3D7_1038400	gametocyte-specific protein (Pf11-1)	protein-protein interaction	1 TM, 565 NPR nonapeptide repeats (2 copies), 2 Cornifin (SPRR) family profiles	gamete generation, peptide cross-linking	(host cell) cytoplasm	0.61132	0.80107	Ookinete	33.98
PF3D7_0933200	calcyclin-binding protein, putative	proteostasis	CS domain, SGS domain, HSP20-like chaperones profile	N/A	N/A	0.655197	0.97942	Gametocyte stage II	1116.69
PF3D7_1216600	cell traversal protein for ookinetes and sporozoites (CelTOS)	other stage	1 SP	N/A	microneme	0.97942	0.566442	Ookinete	1719.41
PF3D7_0801300	von Willebrand factor A domain-related protein (WARP)	other stage	1 SP, Prokaryotic membrane lipoprotein lipid attachment site profile, von Willebrand factor type A domain	cell adhesion (LBD domain/heparin/cell adhesion molecule binding)	microneme lumen	0.586417	0.615572	Ookinete	12157.2
PF3D7_1030900	ookinete surface protein P28 (P28/PFS28)	other stage	1 SP, Plasmodium ookinete surface protein Pvs28 profile, 3 Epidermal growth factor-like domains	(protein binding)	membrane, cell surface	0.602904	0.806642	Gametocyte stage V	1045.48
PF3D7_1035900	probable protein, unknown function (M566)	unknown	1 SP, Pumilio homology domain (PUM-HD) profile	(RNA binding)	N/A	0.594604	0.895025	Schizont	137.77
PF3D7_0309100	conserved Plasmodium protein, unknown function	unknown	1 SP	N/A	cytoplasm	0.664343	0.972655	Gametocyte stage II	665.64
PF3D7_0530000	conserved Plasmodium protein, unknown function	unknown	N/A	N/A	nucleus	0.624165	0.952638	Ookinete	265.47
PF3D7_0923700	conserved protein, unknown function	unknown	Protein of unknown function (DUF2870) profile	N/A	cytoplasm	0.664343	0.806642	Gametocyte stage V	42.74
PF3D7_1010400	conserved Plasmodium protein, unknown function	unknown	6 MORN repeats, 2 Histone H3 K4-specific methyltransferase SET7/9 N-terminal domains	(1-phosphatidylinositol-4-phosphate 5-kinase activity (EC 2.7.1.68))	N/A	0.632878	0.920188	Ookinete	182.9
PF3D7_1028600	conserved Plasmodium protein, unknown function	unknown	N/A	N/A	cell surface	0.628507	0.939523	Ookinete	1712.36
PF3D7_1035100	probable protein, unknown function	unknown	1 SP	(ATP binding)	nucleus	0.615572	0.90125	Schizont	118.35
PF3D7_1116900	conserved Plasmodium protein, unknown function	unknown	N/A	N/A	N/A	0.632878	0.952638	Ookinete	1841.36
PF3D7_1142800	conserved Plasmodium protein, unknown function	unknown	N/A	N/A	N/A	0.624165	0.97942	Gametocyte stage V	169.93
PF3D7_1204700	conserved Plasmodium protein, unknown function	unknown	N/A	N/A	N/A	0.650671	0.952638	Gametocyte stage II	530
PF3D7_1244700	conserved Plasmodium protein, unknown function	unknown	N/A	N/A	nucleus	0.655197	0.946058	Ookinete	235.53
PF3D7_1248800	conserved Plasmodium protein, unknown function	unknown	N/A	(ATP/metal ion binding)	cytoplasm	0.547147	0.920188	Gametocyte stage V	360.78
PF3D7_1366000	conserved Plasmodium protein, unknown function	unknown	N/A	N/A	cytoplasm	0.864537	0.659754	Gametocyte stage II	159.48
PF3D7_0308300	conserved Plasmodium protein, unknown function	unknown	N/A	(ATP binding)	N/A	0.646176	0.926588	Ookinete	55.19
PF3D7_1422200	conserved Plasmodium protein, unknown function	unknown	N/A	N/A	N/A	0.650671	0.946058	Gametocyte stage V	2012.46
Genes total	62				Mean	0.664075	0.847808
	2-fold up- or down-regulated

## Sheet: mGC 1.5x up-regulated
PLASMODB_ID	GENE (encoding for)	GROUP	PROPERTIES	Predicted FUNCTION (FEATURE)	Predicted COMPARTMENT	Fold change 1 h	Fold change 6 h	Stage peak transcript expr.	Value (FPKM, plasmodb)
PF3D7_0407300	transcription factor, putative	gene expression & transcription	Transcription factor S-II (TFIIS) profile	DNA-templated transcription (zinc ion/nucleic acid binding)	nucleus	1.06437	1.8025	Ookinete	171.27
PF3D7_0626840	small nucleolar RNA snoR35	translation	N/A	N/A	N/A	1.04247	1.52626	Ring	33.41
PF3D7_0702700	tRNA Alanine	translation	N/A	N/A	N/A	1.17283	1.6358	Schizont	153.27
PF3D7_1244300	ACEA small nucleolar RNA U3	translation	N/A	N/A	N/A	1.02811	1.60214	Gametocyte stage II	671.79
PF3D7_1252000	tRNA Glutamic acid	translation	N/A	translation	N/A	1.06437	1.61328	Gametocyte stage II	24.65
PF3D7_1370200	tRNA Glycine	translation	N/A	translation	N/A	1.1487	1.51572	Schizont	26.27
PF3D7_1438200	tRNA Selenocysteine	translation	N/A	translation	N/A	1.07177	3.83706	Schizont	491.37
PF3D7_API00100 (PFC10_API0055)	apicoplast ribosomal protein S4 (RPS4)	translation	S4 RNA-binding domain profile	(RNA binding)	N/A	1.02811	1.6358	Gametocyte stage V	0.67
PF3D7_0900300	rifin (RIF/RIF-B)	antigenic variation & cytoadherence	1 SP, 1 TM, RIFIN: variant surface antigen (rifin family), export domain	cytoadherence, rosetting	N/A	1.56917	1.18921	Ring	3.78
PF3D7_1302200	early transcribed membrane protein 13 (ETRAMP13/UIS3)	exported protein	1 SP, 2 TMs, Malarial early transcribed membrane protein (ETRAMP) profile, Plasmodium falciparum UIS3 membrane protein profile	N/A	symbiont-containing vacuole membrane	1.81504	1.21419	Gametocyte stage V	43.97
PF3D7_0532600	Plasmodium exported protein, unknown function	exported protein	1 SP, export domain	N/A	host cell cytosol	2.71321	1.47427	Early Trophozoite	57.78
PF3D7_1371900	Plasmodium exported protein, unknown function	exported protein	1 SP, 1 TM	(nucleotide binding)	cytoplasm	1.76541	1.12506	Early Trophozoite	39.03
PF3D7_1007100	conserved Plasmodium protein, unknown function	cytoskeleton, motility & IMC	Roadblock/LC7 domain	N/A	N/A	1.13288	1.77769	Gametocyte stage V	160.28
PF3D7_0629100	nicotinate phosphoribosyltransferase, putative (NAPRT)	metabolism	Nicotinate phosphoribosyltransferase (NAPRTase) family	nicotinate nucleotide salvage/biosynthetic process, NAD biosynthetic process (nicotinate phosphoribosyltransferase activity (EC 6.3.4.21) , nicotinate-nucleotide diphosphorylase (carboxylating) activity	cytoplasm	1.76541	1.02101	Ookinete	64.86
PF3D7_1214600	adrenodoxin-type ferredoxin, putative	metabolism	2Fe-2S iron-sulfur cluster binding domain	oxidation-reduction process (electron carrier activity, iron-sulfur cluster binding)	membrane, mitochondrion	1.12506	1.53688	Gametocyte stage II	357.94
PF3D7_1141500	conserved Plasmodium protein, unknown function	metabolism	N/A	plasma membrane ATP synthesis coupled proton transport (ATP/metal ion binding, proton-transporting ATP synthase activity (rotational mechanism), hydrogen-exporting ATPase activity, phosphorylative mechanism)	plasma membrane (integral component of membrane, proton-transporting two-sector ATPase complex, proton-transporting ATP synthase complex (catalytic core F(1)))	1.6245	1.04972	Gametocyte stage II	23.35
PF3D7_0606800	conserved Plasmodium protein, unknown function	unknown	1 SP	N/A	N/A	1.04972	2.09943	Gametocyte stage V	82.88
Genes total	17				Mean	1.3636	1.62682
	2-fold up- or down-regulated

## Sheet: mGC 1.5x down-regulated
PLASMODB_ID	GENE (encoding for)	GROUP	PROPERTIES	Predicted FUNCTION (FEATURE)	Predicted COMPARTMENT	Fold change 1 h	Fold change 6 h	Stage peak transcript expr.	Value (FPKM, plasmodb)
PF3D7_0201200	rifin (RIF/RIF-A)	antigenic variation & cytoadherence	1 SP, 1 TM, RIFIN: variant surface antigen (rifin family), export domain	antigenic variation, cytoadherence, rosetting, modulation by symbiont of host erythrocate aggregation	Maurer's cleft, symbiont-containing vacuole, host cell plasma membrane	0.628507	0.933033	Ring	0.95
PF3D7_0700400	stevor	antigenic variation & cytoadherence	1 SP, 3 TMs, STEVOR: variant surface antigen (stevor family), exprot domain	antigenic variation, cytoadherence, rosetting, modulation by symbiont of host erythrocyte aggregation	Maurer's cleft	0.876606	0.624165	Ring	2.45
PF3D7_0712500	rifin, pseudogene (RIF/RIF-A)	antigenic variation & cytoadherence	1 SP, 3 TMs, RIFIN: variant surface antigen (rifin family)	antigenic variation, cytoadherence, rosetting	N/A	0.939523	0.650671	Ring	5.23
PF3D7_1035800	probable protein, unknown function (M712)	RBC invasion	1 SP	N/A	N/A	0.598739	0.933033	Early Trophozoite	248.71
PF3D7_1245900	ankyrin-repeat protein, putative	cytoskeleton, motility & IMC	3 ankyrin repeats	(protein binding)	cytoplasm, membrane	0.602904	0.817902	Gametocyte stage II	73.95
PF3D7_0934500	V-type proton ATPase subunit E, putative	metabolism	ATP synthase (E/31 kDa) subunit	ATP hydrolysis coupled proton transport (proton-transporting ATPase activity (rotational mechanism) (EC 3.6.3.14))	food vacuole (proton-transporting two-sector ATPase complex (catalytic domain))	0.90125	0.574349	Gametocyte stage II	506.87
PF3D7_0608000	diphthine methyltransferase, putative (DPH7)	signaling	3 WD40 repeats	demethylation (protein binding, demethylase activity (EC 3.1.1.97))	cytoplasm, endosome	0.615572	0.939523	Gametocye stage II	136.1
PF3D7_0207700	serine repeat antigen 4 (SERA4)	proteostasis	1 SP, Papain family cysteine protease profile	proteolysis, immunoglobulin production, regulation of immune response, invasion (cysteine-type peptidase activity (EC 3.4.22.-))	symbiont-containing vacuole	0.646176	0.986233	Schizont	2149.92
PF3D7_1413300	conserved Plasmodium protein, unknown function	unknown	1 TM	N/A	N/A	0.650671	0.795536	Gametocyte stage V	1560.4
Genes total	9				Mean	0.717772	0.806049
	2-fold up- or down-regulated

## Sheet: aGC 1.5x up-regulated
PLASMODB_ID	GENE (encoding for)	GROUP	PROPERTIES	Predicted FUNCTION (FEATURE)	Predicted COMPARTMENT	Fold change 1 h	Fold change 6 h	Stage peak transcript expr.	Value (FPKM, plasmodb)
PF3D7_1217600	anaphase-promoting complex subunit 10, putative (APC10)	cell cycle & DNA replication	Anaphase-promoting complex (subunit 10 (APC10) profile)	N/A	(anaphase-promoting complex)	1.56917	1.10191	Ookinete	62.39
PF3D7_0521400	conserved Plasmodium protein, unknown function	gene expression & transcription	1 SP	mRNA/rRNA processing, (regulation of) DNA-templated transcription (exonuclease activity, nucleic acid binding)	nucleus, apicoplast	1.54756	1.06437	Gametocyte stage V	16.47
PF3D7_0617800	histone H2A (H2A)	gene expression & transcription	Histone 2A profile	chromosome organization (DNA binding, protein heterodimerization activity)	nucleus (nucleosome)	1.70527	1.22264	Ookinete	54797.3
PF3D7_0623400	MEI2-like RNA-binding protein, putative (PLASMEI2)	gene expression & transcription	RNA recognition motif 2	schizogony (nucleotide binding)	cytoplasm	1.54756	1.12506	Gametocyte stage V	149.66
PF3D7_1314700	pinin/SDK/MemA domain-containing protein, putative	gene expression & transcription	N/A	N/A	apicoplast	1.6358	1.02811	Ookinete	32.73
PF3D7_1412200	conserved Plasmodium protein, unknown function	gene expression & transcription	Histone H3 K4-specific methyltransferase SET7/9 N-terminal domain	(Histone-lysine N-methyltransferase (EC 2.1.1.43))	N/A	1.52626	1.02101	Gametocyte stage V	22.89
PF3D7_1435800	GTPase Era, putative (ERA/BEX)	translation	50S ribosome-binding GTPase profile, 2 P-loop containing nucleoside triphosphate hydrolases profiles, Prokaryotic type KH domain (KH-domain type II)	cellular biogenic amine metabolic process (ATP/GTP/RNA binding)	mitochondrion	1.70527	1.05702	Late Trophozoite	12.13
PF3D7_1312400	translation initiation factor IF-2, putative (IF2A)	translation	Elongation factor Tu GTP binding domain, Translation-initiation factor 2 profile	translational initiation (GTP binding, GTPase activity, translation initiation factor activity)	mitochondrion	1.59107	1.10191	Gametocyte stage V	8.15
PF3D7_1442200	GTP-binding protein, putative	translation	50S ribosome-binding GTPase profile	barrier septum assembly (GTP binding)	N/A	1.51572	1.16473	Ookinete	23.05
PF3D7_0832800	rifin (RIF/RIF-B)	antigenic variation & cytoadherence	1 TM, RIFIN: variant surface antigen (rifin family)	antigenic variation, cytoadherence, rosetting	N/A	1.8025	1.1487	Ring	4.98
PF3D7_1041200	rifin (RIF/RIF-A)	antigenic variation & cytoadherence	1 TM, RIFIN: variant surface antigen (rifin family), EF-hand motif	antigenic variation, cytoadherence, rosetting, modulation by symbiont of host erythrocyte aggregation	Maurer's cleft, symbiont-containing vacuole, host cell plasma membrane	1.69349	1.14076	Early Trophozoite	33.82
PF3D7_1479400	rifin (RIF/RIF-B)	antigenic variation & cytoadherence	1 SP, 2 TMs, RIFIN: variant surface antigen (rifin family), export domain	antigenic variation, cytoadherence, rosetting	(host cell plasma) membrane	1.71713	1.05702	Early Trophozoite	29.98
PF3D7_1401400	early transcribed membrane protein 14.1 (ETRAMP14/PFSEP14/SEP14)	exported protein	1 SP, 2 TMs, ETRAMP: early transcribed membrane protein (ETRAMP) family profile	N/A	symbiont-containing vacuole membrane	2.14355	1.12506	Ring	5393.14
PF3D7_0425400	Plasmodium exported protein (PHISTa), unknown function	exported protein	1 TM, Plasmodium RESA N-terminal domain, export domain	(nucleotide binding)	cytoplasm	1.58008	1.3566	Ring	1.71
PF3D7_1001900	Plasmodium exported protein (hyp16), unknown function (PFJ23)	exported protein	3 TMs, export domain	Maurer's cleft, membrane	N/A	1.81504	1.04972	Ring	117.01
PF3D7_0718000	dynein heavy chain, putative	cytoskleleton, motility & IMC	2 TMs, 2 Hydrolytic ATP binding site of dynein motor region D1 profiles, 2 Dynein heavy chain and region D6 of dynein motor profiles, 2 P-loop containing nucleoside triphosphate hydrolases profiles	microtubule-based movement (microtubule motor activity)	(dynein complex)	1.58008	1.05702	Gametocyte stage V	19.65
PF3D7_0322200	conserved Plasmodium protein, unknown function	cytoskleleton, motility & IMC	N/A	(ATP/actin/calmodulin binding, motor activity)	cytoplasm (myosin complex)	1.67018	1.00696	Gametocyte stage V	61.01
PF3D7_0406900	conserved Plasmodium protein, unknown function	cytoskleleton, motility & IMC	N/A	(actin/ATP binding, motor activity)	cytoplasm (myosin complex)	1.53688	1.02811	Ookinete	273.18
PF3D7_1465800	dynein beta chain, putative	cytoskleleton, motility & IMC	2 Hydrolytic ATP binding site of dynein motor region D1 profiles, 2 Dynein heavy chain and region D6 of dynein motor profiles, 2 ARM repeats, 3 P-loop containing nucleoside triphosphate hydrolases profiles	microtubule-based movement (binding, microtubule motor activity)	(dynein complex)	1.56917	1.01396	Gametocyte stage V	6.55
PF3D7_1453100	dynactin subunit 4, putative	cytoskleleton, motility & IMC	2 Dynactin p62 family profiles	N/A	nucleus, cytoplasm, cytoskeleton, centrosome (dynactin complex)	1.56917	1.02101	Gametocyte stage V	39.51
PF3D7_1242400	GAS8-like protein, putative	cytoskleleton, motility & IMC	Growth-arrest specific micro-tubule binding domain	cell motility (ATP/actin/calmodulin binding)	cytoplasm, motile cilium (myosin complex)	1.52626	1.04972	Gametocyte stage V	51.86
PF3D7_0510400	PDCD2 domain-containing protein, putative	signaling	Programmed cell death protein 2 (C-terminal putative domain)	N/A	cytoplasm	1.6245	1.02811	Ookinete	20.08
PF3D7_1425600	zinc finger protein, putative	signaling	Zinc finger C3H1-type profile	(metal ion/zinc ion/RNA binding)	nucleus	1.59107	1.07923	Gametocyte stage V	22.5
PF3D7_0107600	serine/threonine protein kinase, putative	signaling	1 TM, 2 Protein kinase domains	protein phosphorylation (transferase activity, protein kinase activity (EC 2.7.11.1), ATP binding)	N/A	1.67018	1.07923	Gametocyte stage V	40.66
PF3D7_1452100	leucine-rich repeat protein (LRR3/PFLRR3)	protein-protein interaction	8 Leucine-rich repeat profiles	(protein binding)	N/A	1.6245	1.02811	Gametocyte stage V	124.93
PF3D7_1228100	leucine-rich repeat protein (LRR13/PFLRR13)	protein-protein interaction	4 Leucine-rich repeat profiles	(protein binding)	N/A	1.50525	1.03526	Ookinete	66.84
PF3D7_1002800	DnaJ protein, putative	proteostasis	1 TM, DnaJ domain profile	N/A	membrane	1.65864	1.07177	Gametocyte stage V	46.89
PF3D7_1121800	peptidase M16, putative	proteostasis	1 SP, Insulinase (Peptidase family M16) profile, 2 LuxS/MPP-like metallohydrolase profiles	(catalytic activity, metal ion binding)	N/A	1.53688	1.01396	Ookinete	56.24
PF3D7_1471900	conserved Plasmodium protein, unknown function	proteostasis	Cysteine proteinases profile	N/A	(integral component of) membrane, cytoplasm	1.56917	1.06437	Ookinete	36.2
PF3D7_1137800	sporozoite surface protein essential for liver stage development, putative (SPELD)	other stage	N/A	cell maturation	cell surface, plasma membrane, symbiont-containing vacuole membrane	1.72907	1.09429	Gametocyte stage V	157.1
PF3D7_1147200	tubulin-tyrosine ligase, putative	others	TTL domain profile, 2 Glutathione synthetase ATP-binding domain-likes	cellular protein modification process (Tubulin-tyrosine ligase activity (EC 6.3.2.25))	N/A	1.60214	1.13288	Ookinete	343.76
PF3D7_0531400	conserved Plasmodium protein, unknown function	unknown	N/A	(nucleic acid binding)	membrane	1.55833	1.02811	Gametocyte stage V	27.99
PF3D7_0605700	conserved Plasmodium protein, unknown function	unknown	N/A	N/A	N/A	1.50525	1.11729	Ookinete	370.31
PF3D7_0621000	conserved Plasmodium protein, unknown function	unknown	Sigma3 and sigma4 domains of RNA polymerase sigma factors profile	(regulation of) DNA-templated transcription (sigma factor activity, sequence-specific DNA binding transcription factor activity, DNA binding)	apicoplast	1.53688	1.03526	Gametocyte stage V	24.02
PF3D7_0625900	conserved Plasmodium protein, unknown function	unknown	N/A	N/A	N/A	1.6245	1.01396	Ookinete	444.34
PF3D7_0816300	conserved Plasmodium protein, unknown function	unknown	1 TM, Male gamete fusion factor profile	N/A	cytoplasm	1.61328	1.02101	Gametocyte stage V	12.43
PF3D7_0822400	conserved Plasmodium protein, unknown function	unknown	N/A	(ATP binding)	cytoplasm	1.52626	1.07177	Gametocyte stage V	67.49
PF3D7_0904200	PH domain-containing protein, putative (PH)	unknown	1 SP, 1 TM	N/A	cell surface	1.60214	1.25701	Gametocyte stage V	3110.4
PF3D7_0912600	conserved Plasmodium protein, unknown function	unknown	N/A	N/A	N/A	1.55833	1.21419	Gametocyte stage V	26.71
PF3D7_0915500	conserved Plasmodium protein, unknown function	unknown	N/A	N/A	N/A	1.68179	1.11729	Gametocyte stage V	5.28
PF3D7_0924600	conserved Plasmodium protein, unknown function	unknown	N/A	(nucleotide binding)	N/A	1.52626	1.16473	Gametocyte stage V	348.13
PF3D7_1020200	conserved Plasmodium protein, unknown function	unknown	N/A	N/A	membrane	1.60214	1.04247	Ookinete	1625.73
PF3D7_1038300	conserved Plasmodium protein, unknown function	unknown	RNI-like profile	(ATP binding)	cytoplasm	1.52626	1.04972	Gametocyte stage V	84.39
PF3D7_1120700	conserved Plasmodium protein, unknown function	unknown	N/A	N/A	nucleus, (integral component of) membrane	1.50525	1.01396	Gametocyte stage V	636.7
PF3D7_0421900	conserved Plasmodium protein, unknown function	unknown	1 SP	(transferase activity)	cytoplasm	1.65864	1.21419	Gametocyte stage V	3512.64
PF3D7_1137900	conserved Plasmodium protein, unknown function	unknown	N/A	N/A	cytoplasm	1.79005	1.14076	Gametocyte stage V	9.11
PF3D7_1139600	conserved Plasmodium protein, unknown function	unknown	N/A	N/A	cytoplasm	1.70527	1.06437	Ookinete	31.95
PF3D7_1140600	conserved Plasmodium protein, unknown function	unknown	N/A	N/A	N/A	1.54756	1.02101	Gametocyte stage V	108.91
PF3D7_1141000	conserved Plasmodium protein, unknown function	unknown	N/A	N/A	cytoplasm	1.85318	1.19748	Gametocyte stage V	16.79
PF3D7_1208500	conserved Plasmodium protein, unknown function	unknown	AAA domain	N/A	membrane	1.6245	1.08673	Gametocyte stage V	23.95
PF3D7_1221100	conserved Plasmodium protein, unknown function	unknown	1 SP	N/A	N/A	1.56917	1.10957	Gametocyte stage V	4017.56
PF3D7_1221500	conserved Plasmodium protein, unknown function	unknown	N/A	(ATP binding, protein kinase activity)	N/A	1.54756	1.03526	Late Trophozoite	7.66
PF3D7_1222800	conserved Plasmodium protein, unknown function	unknown	N/A	N/A	cytoplasm	1.6358	1.08673	Gametocyte stage V	1949.51
PF3D7_0106500	conserved Plasmodium protein, unknown function	unknown	N/A	(transferase activity)	N/A	1.56917	1.02811	Ookinete	36.5
PF3D7_1250400	conserved Plasmodium protein, unknown function	unknown	N/A	(ATP/actin/calmodulin binding, motor activity)	cytoplasm (myosin complex)	2.41162	1.03526	Ookinete	1697.52
PF3D7_1250900	conserved Plasmodium protein, unknown function	unknown	N/A	N/A	cytoplasm	1.56917	1.07177	Ookinete	41.16
PF3D7_0106600	conserved Plasmodium protein, unknown function	unknown	1 SP	translation, translational initiation (GTP binding, GTPase activity, translation initiation factor activity)	cytoplasm, host cell periphery	1.77769	1.01396	Ookinete	19.64
PF3D7_1319500	conserved Plasmodium protein, unknown function	unknown	N/A	N/A	N/A	1.52626	1.04247	Ookinete	117.81
PF3D7_1354000	conserved Plasmodium protein, unknown function	unknown	Vacuolar (H+)-ATPase G subunit profile	N/A	membrane	1.71713	1.19748	Gametocyte stage V	31.35
PF3D7_1362600	conserved Plasmodium protein, unknown function	unknown	N/A	N/A	N/A	1.56917	1.24833	Gametocyte stage V	12093.8
PF3D7_1403400	conserved Plasmodium protein, unknown function	unknown	Sperm tail C-terminal domain	N/A	N/A	1.59107	1.00696	Gametocyte stage V	95.81
PF3D7_1408300	conserved Plasmodium protein, unknown function	unknown	1 TM	N/A	cytoplasm	1.60214	1.23971	Gametocyte stage II	6.27
PF3D7_0421700	conserved Plasmodium protein, unknown function	unknown	N/A	N/A	N/A	1.58008	1.06437	Gametocyte stage V	37.06
PF3D7_1416600	conserved Plasmodium protein, unknown function	unknown	N/A	RNA-dependent transcription, 7-methylguanosine mRNA capping (ATP/RNA binding, nucleotidyltransferase/mRNA (guanine-N7-)-methyltransferase activity)	cytoplasm, apicoplast	1.71713	1.02811	Gametocyte stage V	29.33
PF3D7_1433200	conserved Plasmodium protein, unknown function	unknown	1 TM	cell cycle, chromosome segregation, cell division (DNA/ATP binding)	plasma membrane, integral component of membrane	1.51572	1.04247	Gametocyte stage V	32.07
PF3D7_1434900	conserved Plasmodium protein, unknown function	unknown	N/A	N/A	N/A	1.23114	1.91853	Ookinete	386.12
PF3D7_1444600	conserved Plasmodium protein, unknown function	unknown	N/A	(ATP binding)	cytoplasm	1.60214	1.02811	Gametocyte stage V	84.05
PF3D7_1446100	conserved Plasmodium protein, unknown function	unknown	N/A	N/A	cytoplasm	1.58008	1.06437	Gametocyte stage V	169.25
PF3D7_1464800	conserved Plasmodium protein, unknown function	unknown	N/A	N/A	N/A	1.76541	1.10957	Gametocyte stage V	47.41
PF3D7_1466500	conserved Plasmodium protein, unknown function	unknown	1 SP	N/A	N/A	1.72907	1.30134	Gametocyte stage V	3734.63
PF3D7_0514700	conserved Plasmodium protein, unknown function	unknown	1 TM, 5 MORN repeats	N/A	N/A	1.89212	1.14076	Gametocyte stage V	12.19
Genes total	71				Mean	1.62873	1.10161
	2-fold up- or down-regulated

## Sheet: aGC 1.5x down-regulated
PLASMODB_ID	GENE (encoding for)	GROUP	PROPERTIES	Predicted FUNCTION (FEATURE)	Predicted COMPARTMENT	Fold change 1 h	Fold change 6 h	Stage peak transcript expr.	Value (FPKM, plasmodb)
PF3D7_0517300	serine/arginine-rich splicing factor 1 (SR1)	gene expression & transcription	2 RNA recognition motifs (a.k.a. RRM, RBD, or RNP domain)	(regulation of) RNA splicing, mRNA processing (RNA/nucleotide/nucleic acid binding)	cytoplasm, nucleus (spliceosomal complex)	0.423373	0.965936	Early Trophozoite	1264.48
PF3D7_0708100	DNA-directed RNA polymerases I, II, and III subunit RPABC5, putative (RPB10)	gene expression & transcription	DNA-directed RNA polymerase II, RPB10/RpoN subunit type	DNA-templated transcription, transcription from RNA polymerase II promoter (DNA/zinc ion binding, DNA-directed RNA polymerase activity (EC 2.7.7.6))	DNA-directed RNA polymerase I/II/III complex	0.536417	0.965936	Gametoycte stage V	488.62
PF3D7_0823200	RNA-binding protein, putative	gene expression & transcription	2 RNA recognition motifs (a.k.a. RRM, RBD, or RNP domain), WW domain,	regulation of translation (mRNA/nucleotide/protein/nucleic acid binding)	N/A	0.188156	0.972655	Early Trophozoite	4649.75
PF3D7_0912500	SAP domain-containing protein, putative	gene expression & transcription	SAP domain	regulation of DNA-templated transcription (nucleic acid/DNA binding)	nucleus	0.641713	0.920188	Early Trophozoite	169.72
PF3D7_0923900	RNA-binding protein, putative	gene expression & transcription	RNA recognition motif (a.k.a. RRM, RBD, or RNP domain)	(nucleotide/nucleic acid binding)	nucleus	0.469761	0.952638	Gametocyte stage II	1520.68
PF3D7_0929200	RNA-binding protein, putative	gene expression & transcription	2 RNA recognition motifs (a.k.a. RRM, RBD, or RNP domain)	(mRNA/nucleotide/nucleic acid binding)	nucleus	0.650671	0.993092	Gametocyte stage II	224.4
PF3D7_1006200	DNA/RNA-binding protein Alba 3 (ALBA3/PFALBA3)	gene expression & transcription	Alba profile	(DNA/RNA/protein binding)	nucleus	0.408951	0.965936	Gametocyte stage II	6918.47
PF3D7_0914600	transcription elongation factor 1, putative (ELF1)	gene expression & transcription	Transcription elongation factor Elf1 like profile	transcription elongation from RNA polymerase II promoter (RNA polymerase II core binding)	(transcription elongation factor complex)	0.655197	0.952638	Gametocyte stage II	403.56
PF3D7_1209200	U6 snRNA-associated Sm-like protein LSm7, putative (LSM7)	gene expression & transcription	U6 snRNA-associated Sm-like protein LSm7 profile	mRNA splicing (RNA binding)	nucleus (spliceosomal/small nucleolar ribonucleoprotein complex)	0.482968	0.946058	Gametocyte stage II	1187.55
PF3D7_1123900	13 kDa ribonucleoprotein-associated protein, putative	translation	Ribosomal protein L7Ae/L30e/S12e/Gadd45 family profile	(RNA binding)	nucleus (nucleolus)	0.400535	0.986233	Gametocyte stage II	3005.02
PF3D7_0309400	small nucleolar RNA Me18S-Um1356	translation	N/A	N/A	N/A	0.31864	0.97942	Ring/GCII	18,57/14,91
PF3D7_0510900	small nucleolar RNA snoR04	translation	N/A	N/A	N/A	0.432269	0.907519	Gametocyte stage V	65.34
PF3D7_0527700	tRNA Glutamic acid	translation	N/A	translation	N/A	0.646176	0.913831	Schizont	195.85
PF3D7_0706900	tRNA Histidine	translation	N/A	translation	N/A	0.641713	0.835088	Ring	9.44
PF3D7_1109300	small nucleolar RNA snR61/Z1/Z11	translation	N/A	N/A	N/A	0.287175	0.895025	Ring/GCII	677,48/381,06
PF3D7_1109500	small nucleolar RNA snoR09	translation	N/A	N/A	N/A	0.539614	0.986233	Ookinete	36.27
PF3D7_1109600	small nucleolar RNA SNORD127	translation	N/A	N/A	N/A	0.389582	0.920188	Ookinete	36.27
PF3D7_1307000	exosome complex component RRP40, putative (RRP40)	translation	Nucleic acid-binding proteins profile, Eukaryotic type KH-domain (KH-domain type I)	mRNA catabolic process (RNA binding, 3'-5'-exoribonuclease activity (EC 3.1.13.-))	cytoplasm	0.496546	0.959264	Gametocyte stage II	143.81
PF3D7_0412100	30S ribosomal protein S12, mitochondrial, putative	translation	Ribosomal protein S12/S23 profile	translation (structural constituent of ribosome)	ribosome (small ribosomal subunit)	0.547147	0.716978	Late Trophozoite	16.94
PF3D7_0718400	mitochondrial ribosomal protein S8 precursor, putative	translation	Ribosomal protein S8 profile	translation (structural constituent of ribosome)	ribosome (mitochondrial small ribosomal subunit)	0.539614	0.913831	Gametocyte stage II	1898.59
PF3D7_0719700	40S ribosomal protein S10, putative (RPS10)	translation	Plectin/S10 domain	translation (structural constituent of ribosome)	ribosome (cytosolic small ribosomal subunit)	0.598739	0.965936	Early Trophozoite	2609.24
PF3D7_0814000	60S ribosomal protein L13-2, putative	translation	Ribosomal protein L13e profile	translation (structural constituent of ribosome)	ribosome (cytosolic large ribosomal subunit)	0.353553	0.993092	Early Trophozoite/GCII	1688,8/921,91
PF3D7_1123400	translation elongation factor EF-1, subunit alpha, putative	translation	Elongation factor Tu GTP binding/C-terminal domain	translational elongation (GTP binding, GTPase activity, translation elongation factor activity)	(eukaryotic translation elongation factor 1 complex)	0.659754	0.882703	Early Trophozoite	423.07
PF3D7_1309100	60S ribosomal protein L24, putative	translation	Ribosomal protein L24e profile	translation (structural constituent of ribosome)	(cytosolic large ribosomal subunit)	0.590496	0.972655	Gametocyte stage II	1885.87
PF3D7_1323100	60S ribosomal protein L6, putative	translation	2 Ribosomal protein L6 profiles	translation (structural constituent of ribosome, RNA/rRNA binding)	ribosome (large ribosomal subunit)	0.582367	0.913831	Early Trophozoite	1064.98
PF3D7_1304800	small nucleolar RNA snoR16	translation	N/A	N/A	N/A	0.496546	0.952638	Gametocyte stage II	75.2
PF3D7_1336500	small nucleolar RNA snoR19	translation	N/A	N/A	N/A	0.50698	0.946058	Gametocyte stage V	23.65
PF3D7_1370000	tRNA Arginine	translation	N/A	translation	N/A	0.510506	0.870551	Ring	34.46
PF3D7_1370200	tRNA Glycine	translation	N/A	translation	N/A	0.432269	0.933033	Schizont/GCII	26,27/20,00
PF3D7_1424500	small nucleolar RNA snoR27	translation	N/A	N/A	N/A	0.34151	0.646176	Gametocyte stage II	87.49
PF3D7_1424600	small nucleolar RNA snoR28	translation	N/A	N/A	N/A	0.646176	0.907519	Ookinete	105.19
PF3D7_0202400	translation-enhancing factor	translation	Gametocyte protein Pfg27 profile	(ATP binding)	nucleus	0.316439	0.920188	Early Trophozoite	200.43
PF3D7_0221800	hypothetical protein	antigenic variation & cytoadherence	acidic terminal segments (variant surface antigen of PfEMP1)	ATP synthesis coupled proton transport (ATP/metal ion binding, proton-transporting ATP synthase activity (rotational mechanism))	membrane (proton-transporting two-sector ATPase complex)	0.574349	0.913831	Ring	7.2
PF3D7_0713100	Pfmc-2TM Maurer's cleft two transmembrane protein (MC-2TM/PFMC-2TM)	antigenic variation & cytoadherence	1 SP, 2 TMs, export domain	translocation of peptides or proteins into host	integral component of membrane, Maurer's cleft	0.532185	0.895025	Early Trophozoite	38.36
PF3D7_0114100	Pfmc-2TM Maurer's cleft two transmembrane protein (MC-2TM/PFMC-2TM)	antigenic variation & cytoadherence	1 SP, 3 TMs, export domain	translocation of peptides or proteins into host	Maurer's cleft, integral component of membrane, symbiont-containing vacuole membrane	0.554785	0.895025	Ookinete	19.21
PF3D7_0201900	erythrocyte membrane protein 3 (EMP3/PFEMP3)	antigenic variation & cytoadherence	1 SP, 1 TM, export domain	(protein binding)	membrane, Maurer's cleft, cytoplasm, symbiont-containing vacuole	0.659754	0.97942	Gametocyte stage II	17.49
PF3D7_0115600	rifin (RIF/RIF-A)	antigenic variation & cytoadherence	1 TM, RIFIN: variant surface antigen (rifin family), export domain	antigenic variation, cytoadherence, rosetting, modulation by symbiont of host erythrocyte aggregation	Maurer's cleft, symbiont-containing vacuole, host cell plasma membrane	0.619854	0.920188	Ring	17
PF3D7_0300700	rifin (RIF/RIF-A)	antigenic variation & cytoadherence	1 SP, 1 TM, RIFIN: variant surface antigen (rifin family), export domain	antigenic variation, cytoadherence, rosetting, modulation by symbiont of host erythrocyte aggregation	Maurer's cleft, symbiont-containing vacuole, host cell plasma membrane	0.5	0.646176	Early Trophozoite	3.74
PF3D7_0302300	erythrocyte membrane protein 1 (PfEMP1), pseudogene	antigenic variation & cytoadherence	7 TMs, 2 Duffy binding domains, acidic terminal segments (variant surface antigen of PfEMP1)	cytoadherence, rosetting, pathogenesis (receptor activity)	integral component of membrane	0.570382	0.965936	Ring	146.4
PF3D7_0401500	stevor, pseudogene	antigenic variation & cytoadherence	1 SP, 2 TMs, STEVOR: variant surface antigen (stevor family)	antigenic variation, cytoadherence, rosetting	(host cell plasma) membrane	0.655197	0.594604	Early Trophozoite	23.68
PF3D7_0413400	erythrocyte membrane protein 1 (PfEMP1), exon 1, pseudogene (VAR)	antigenic variation & cytoadherence	Duffy binding domain	cytoadherence, rosetting, pathogenesis (receptor activity)	integral component of membrane	0.554785	0.959264	Gametocyte stage II	24.34
PF3D7_0500400	rifin (RIF/RIF-A)	antigenic variation & cytoadherence	1 TM, RIFIN: variant surface antigen (rifin family), EF-hand motif, export domain	antigenic variation, cytoadherence, rosetting, modulation by symbiont of host erythrocyte aggregation	Maurer's cleft, symbiont-containing vacuole, host cell plasma membrane	0.403321	0.939523	Ring	4.53
PF3D7_0713300	erythrocyte membrane protein 1 (PfEMP1), pseudogene (VAR)	antigenic variation & cytoadherence	acidic terminal segments (variant surface antigen of PfEMP1)	cytoadherence, rosetting	N/A	0.325335	0.895025	Ring	15.69
PF3D7_1372500	stevor, pseudogene	antigenic variation & cytoadherence	1 SP, 1 TM, STEVOR: variant surface antigen (stevor family), export domain	cytoadherence, rosetting	N/A	0.411796	0.659754	Early Trophozoite	293.33
PF3D7_0501200	parasite-infected erythrocyte surface protein (PIESP2/PFE60)	exported protein	1 SP, 3 TMs, export domain	(protein binding)	Maurer's cleft, cell surface, host cell cytoplasm	0.246558	0.986233	Early Trophozoite	1109.6
PF3D7_1253000	gametocyte erythrocyte cytosolic protein (GECO/GEXP01/PFGECO/PFGEXP01)	exported protein	1 SP, DnaJ domain, X-domain of DnaJ-containing, export domain	protein folding (unfolded protein binding)	host cell cytoplasm	0.570382	0.858565	Ring	274.89
PF3D7_0114500	Plasmodium exported protein (hyp10), unknown function	exported protein	1 SP, 1 TM, export domain	N/A	(integral component of) membrane	0.607097	0.993092	Gametocyte stage V	30.37
PF3D7_0201500	Plasmodium exported protein (hyp9), unknown function	exported protein	1 SP, 2 TMs, export domain	N/A	membrane	0.524858	0.864537	Gametocyte stage V	21.48
PF3D7_0202200	EMP1-trafficking protein (PTP1)	exported protein	2 TMs, export domain	N/A	Maurer's cleft, host cell cytoplasm, integral component of membrane (protein complex)	0.15283	0.895025	Ring	154.03
PF3D7_0220200	Plasmodium exported protein, unknown function	exported protein	1 SP, 2 TMs, export domain	N/A	membrane, apicoplast	0.0743254	0.965936	Early Trophozoite	1057.42
PF3D7_0301700	Plasmodium exported protein, unknown function	exported protein	2 TMs, export domain	N/A	Maurer's cleft, host cell cytoplasm	0.476319	0.965936	Early Trophozoite	389.39
PF3D7_0301800	Plasmodium exported protein, unknown function	exported protein	1 TM, export domain	N/A	membrane	0.403321	0.920188	Ring	105.64
PF3D7_0402000	Plasmodium exported protein (PHISTa), unknown function	exported protein	1 TM, Plasmodium RESA N-terminal domain, export domain	(protein binding)	symbiont-containing vacuole membrane, host cell periphery	0.376312	0.907519	Early Trophozoite	681.84
PF3D7_0424000	Plasmodium exported protein (PHISTc), unknown function	exported protein	1 SP, 1 TM, Plasmodium RESA N-terminal domain, export domain	(nucleotide binding)	cytoplasm	0.438303	0.946058	Early Trophozoite	205.32
PF3D7_0501000	Plasmodium exported protein, unknown function	exported protein	1 TM, export domain	N/A	Maurer's cleft	0.236514	0.952638	Early Trophozoite	1000.8
PF3D7_0532300	Plasmodium exported protein (PHISTb), unknown function	exported protein	Plasmodium RESA N-terminal domain, export domain	N/A	host cell cytoplasm	0.189465	0.817902	Early Trophozoite	1329.32
PF3D7_0532400	lysine-rich membrane-associated PHISTb protein (LyMP)	exported protein	1 TM, Plasmodium RESA N-terminal domain, export domain	cytoadherence (protein binding)	Maurer's cleft, host cell cytosol/periphery/membrane, iRBC surface knob,	0.389582	0.993092	Early Trophozoite	582.34
PF3D7_0532500	Plasmodium exported protein, unknown function	exported protein	export domain	N/A	N/A	0.371131	0.959264	Early Trophozoite	28.09
PF3D7_0726100	Plasmodium exported protein, unknown function	exported protein	2 TMs, export domain	N/A	N/A	0.444421	0.870551	Ring	545.79
PF3D7_0832200	Plasmodium exported protein (PHISTa-like), unknown function	exported protein	1 TM, Plasmodium RESA N-terminal domain, export domain	N/A	host cell cytosol	0.114229	0.993092	Early Trophozoite	112.22
PF3D7_0935900	ring-exported protein 1 (REX1/PFREX1/PF62)	exported protein	1 TM	pathogenesis (protein binding)	cytoplasm, Maurer's cleft, host cell membrane/cytoplasm	0.293209	0.986233	Ring	2880.07
PF3D7_0936000	ring-exported protein 2 (REX2)	exported protein	1 TM	N/A	Maurer's cleft	0.124137	0.97942	Ring	1016.39
PF3D7_0936300	ring-exported protein 3 (REX3)	exported protein	1 TM, export domain	N/A	host cell cytoplasm	0.578344	0.972655	Ring	2193.99
PF3D7_1148700	Plasmodium exported protein (PHISTc), unknown function (GEXP12/PFGEXP12)	exported protein	1 SP, 1 TM, Plasmodium RESA N-terminal domain, export domain	N/A	host cell periphery	0.619854	0.926588	Ring	190.77
PF3D7_1149400	Plasmodium exported protein, unknown function	exported protein	1 SP, export domain	N/A	N/A	0.0883883	0.972655	Early Trophozoite	249.89
PF3D7_1201000	Plasmodium exported protein (PHISTb), unknown function	exported protein	1 SP, Plasmodium RESA N-terminal domain, export domain	N/A	host cell periphery, symbiont-containing vacuole	0.650671	0.993092	Early Trophozoite	1027.48
PF3D7_1253100	Plasmodium exported protein (PHISTa), unknown function	exported protein	1 TM, Plasmodium RESA N-terminal domain, export domain	N/A	membrane	0.384219	0.993092	Ring	60.59
PF3D7_1253200	hypothetical protein	exported protein	1 SP, export domain	(ATP binding)	nucleus	0.146604	0.702222	Ring	35.21
PF3D7_1301700	CX3CL1-binding protein 2 (CBP2/GEXP07/PFGEXP07)	exported protein	1 SP, 3 TMs, export domain	(protein binding)	host cell surface	0.0748424	0.952638	Ring	910.33
PF3D7_1478600	EMP1-trafficking protein (PTP3)	exported protein	2 TMs, export domain	N/A	host cell cytoplasm, membrane	0.602904	0.946058	Early Trophozoite	55.27
PF3D7_1478800	Plasmodium exported protein, unknown function	exported protein	1 SP, export domain	N/A	membrane	0.45376	0.965936	Ring	10.82
PF3D7_1353200	membrane associated histidine-rich protein (MAHRP2)	exported protein	1 TM	N/A	Maurer's cleft	0.655197	0.80107	Ring	9113.62
PF3D7_0103200	nucleoside transporter 4 (NT4/ENT4)	exported protein	1 SP, 11 TMs, 2 MFS general substrate transporter profiles	purine nucleoside transmembrane transport (purine nucleoside transmembrane transporter activity)	N/A	0.435275	0.986233	Gametocyte stage II	245.89
PF3D7_1035300	glutamate-rich protein GLURP (GLURP)	RBC invasion	1 SP	invasion (protein binding)	symbiont-containing vacuole	0.632878	0.959264	Schizont	215.6
PF3D7_1334500	MSP7-like protein (MSRP6)	RBC invasion	1 SP, MSP7-like protein C-terminal domain	N/A	Maurer's cleft	0.578344	0.747425	Early Trophozoite	38.58
PF3D7_1334700	MSP7-like protein (MSRP7)	RBC invasion	1 SP, 1 TM, MSP7-like protein C-terminal domain	N/A	food vacuole, host cell cytosol	0.183011	0.920188	Ring	363.44
PF3D7_1012200	rhoptry associated adhesin (RA)	RBC invasion	1 SP	invasion (host cell surface binding)	rhoptry, cell surface	0.392292	0.97942	Schizont	451.52
PF3D7_0620400	merozoite surface protein 10 (MSP10)	RBC invasion	1 SP, 2 TMs, EGF domain	invasion (host cell surface binding)	anchored component of plasma membrane	0.570382	0.993092	Schizont	44.12
PF3D7_1035500	merozoite surface protein 6 (MSP6/MSP3.2)	RBC invasion	Merozoite surface protein (SPAM) profile	invasion (protein binding)	N/A	0.368567	0.97942	Schizont	187.15
PF3D7_1334400	MSP7-like protein (MSRP4)	RBC invasion	1 SP, MSP7-like protein C-terminal domain	invasion	N/A	0.602904	0.692555	Late Trophozoite	7.8
PF3D7_0511600	apical rhoptry neck protein (ARNP)	RBC invasion	1 SP, 1 TM	N/A	rhoptry neck	0.281265	0.90125	Ring	30.64
PF3D7_0722200	rhoptry-associated leucine zipper-like protein 1 (RALP1)	RBC invasion	1 SP, 1 TM	invasion (host cell surface receptor binding)	rhoptry neck	0.607097	0.97942	Schizont	435.13
PF3D7_0610800	transketolase (TK/PFTK)	RBC invasion	Transketolase (thiamine diphosphate/pyrimidine binding domain)	metabolic process, pentose-phosphate shunt (transketolase activity (EC 2.2.1.1))	nucleus, cytoplasm	0.532185	0.952638	Late Trophozoite	254.47
PF3D7_1406800	glideosome associated protein with multiple membrane spans 3 (GAPM3/PFGAPM3/PFM6TALPHA)	cytoskeleton, motility & IMC	6 TMs, Protein of unknown function (DUF3273) profile	N/A	(integral component of) membrane, inner membrane complex	0.566442	0.972655	Gametocyte stage II	1528.62
PF3D7_0702200	lysophospholipase, putative	metabolism	Alpha/beta hydrolase family profile	phospholipid metabolic process (hydrolase activity (EC 3.1.1.5))	N/A	0.562529	0.907519	Ring	58.26
PF3D7_0802200	1-cys peroxiredoxin (1-CysPxn/1-CYSPRX)	metabolism	AhpC/TSA family profile, C-terminal domain of 1-Cys peroxiredoxin	oxidation-reduction process, cell redox homeostasis, response to oxidative stress (antioxidant/oxidoreductase/peroxiredoxin/peroxidase activity)	cytosol	0.664343	0.939523	Late Trophozoite	670.48
PF3D7_0816100	phosphopantothenoylcysteine decarboxylase, putative (PPCDC)	metabolism	Flavoprotein profile	(phosphopantothenoylcysteine decarboxylase activity (EC 4.1.1.36))	N/A	0.532185	0.972655	Schizont/GCII	69,07/41,98
PF3D7_1001100	acyl-CoA binding protein, isoform 1, ACBP1 (ACBP1)	metabolism	Acyl CoA binding protein profile, Plasmodium RESA N-terminal domain	fatty acid metabolic process (fatty-acyl-CoA binding)	N/A	0.314253	0.959264	Ring	17.64
PF3D7_1012600	GMP synthase [glutamine-hydrolyzing] (GMPS)	metabolism	Glutamine amidotransferase class-I profile, NAD synthase profile, GMP synthase C terminal domain	GMP biosynthetic process (ATP binding, GMP synthase activity (EC 6.3.5.2), pyrophosphatase activity)	N/A	0.411796	0.946058	Ring	147.27
PF3D7_1022500	citrate synthase, mitochondrial, putative (CS)	metabolism	Citrate synthase profile	citrate metabolic process, acetyl-CoA catabolic process, tricarboxylic acid cycle (transferase activity, citrate (Si)-synthase activity (EC 2.3.3.1))	N/A	0.619854	0.993092	Late Trophozoite	64.79
PF3D7_1033400	haloacid dehalogenase-like hydrolase (HAD1)	metabolism	haloacid dehalogenase-like hydrolase profile	dephosphorylation, negative regulation of isopentenyl diphosphate biosynthetic process & methylerythritol 4-phosphate pathway (sugar-phosphatase activity (3.1.3.18), hydrolase activity)	cytoplasm	0.420448	0.952638	Early Trophozoite	513.77
PF3D7_1104400	thioredoxin, putative	metabolism	1 SP, 1 TM, Thioredoxin profile	cell redox homeostasis	apicoplast	0.61132	0.993092	Late Trophozoite	540.33
PF3D7_1128400	geranylgeranyl pyrophosphate synthase, putative (GGPPS)	metabolism	Polyprenyl synthetase profile	isoprenoid biosynthetic process (geranyltranstransferase activity (EC 2.5.1.29))	N/A	0.659754	0.959264	Gametocyte stage V	337.01
PF3D7_1221900	conserved Plasmodium membrane protein, unknown function	metabolism	5 TMs	lipid catabolic process (triglyceride lipase/hydrolase activity)	extracellular region	0.371131	0.926588	Ring	347.04
PF3D7_1438900	thioredoxin peroxidase 1 (TRX-PX1/PFPRX-1/PFTRX-PX1/TPX1)	metabolism	AhpC/TSA family profile, C-terminal domain of 1-Cys peroxiredoxin	oxidation-reduction process, cell redox homeostasis, response to oxidative stress/heat, DNA protection (antioxidant/oxidoreductase/peroxiredoxin/peroxidase/protein dimerization activity)	cytosol	0.632878	0.965936	Gametocyte stage II	3054
PF3D7_1323000	beta-hydroxyacyl-ACP dehydratase (FabZ)	metabolism	1 SP, 1 TM, FabA-like domain	fatty acid biosynthetic process (hydro-lyase activity, (3R)-hydroxymyristoyl-[acyl-carrier-protein] dehydratase activity)	cytoplasm, apicoplast	0.493116	0.926588	Gametocyte stage V	439.03
PF3D7_1324800	dihydrofolate synthase/folylpolyglutamate synthase (DHFS-FPGS)	metabolism	MurD-like peptide ligases (catalytic/peptide binding domain)	folic acid-containing compound biosynthetic process (tetrahydrofolylpolyglutamate synthase activity (EC 6.3.2.17), ATP binding, dihydrofolate synthase activity, ligase activity)	N/A	0.594604	0.97942	Ookinete	596
PF3D7_1327600	nicotinamide/nicotinic acid mononucleotide adenylyltransferase (NMNAT/NAMNAT)	metabolism	Cytidylyltransferase profile	biosynthetic process (nicotinamide-nucleotide adenylyltransferase activity (EC 2.7.7.18))	cytoplasm	0.624165	0.835088	Gametocyte stage V	77.09
PF3D7_1354500	adenylosuccinate synthetase (ADSS)	metabolism	Adenylosuccinate synthetase profile, P-loop containing nucleoside triphosphate hydrolases profile	AMP biosynthetic process (GTP binding, adenylosuccinate synthase activity (EC 6.3.4.4))	N/A	0.539614	0.972655	Early Trophozoite	177.34
PF3D7_1214600	adrenodoxin-type ferredoxin, putative	metabolism	2Fe-2S iron-sulfur cluster binding domain	oxidation-reduction process (electron carrier activity, iron-sulfur cluster binding)	membrane, mitochondrion	0.544785	0.97942	Gametocyte stage II	357.94
PF3D7_0406100	V-type proton ATPase subunit B	metabolism	ATP synthase alpha/beta family (beta-barrel/nucleotide-binding/C-terminal domain)	ATP metabolic process, proton transport, vacuolar acidification, ATP hydrolysis coupled proton transport (ATP/protein binding, proton-transporting ATPase/hydrolase activity)	(proton-transporting two-sector ATPase complex)	0.650671	0.97942	Late Trophozoite	580.68
PF3D7_1001600	exported lipase 2 (XL2)	metabolism	Alpha/beta hydrolase family profile, export domain	(Lysophospholipase activity (EC 3.1.1.5))	host cell cytosol	0.339151	0.986233	Late Trophozoite	514.27
PF3D7_0818100	zinc finger protein, putative	signaling	Zinc finger C3H1-type profile	(metal ion binding)	N/A	0.444421	0.993092	Schizont	97.64
PF3D7_0916900	zinc finger protein, putative	signaling	Zinc finger HIT-type profile	(zinc ion binding)	N/A	0.548644	0.946058	Gametocyte stage V	127.39
PF3D7_1434200	calmodulin (CAM)	signaling	2 EF-hand domains	invasion (calcium ion/calcium-dependent protein binding)	N/A	0.542529	0.926588	Gametocyte stage II	3224.63
PF3D7_0214600	serine/threonine protein kinase, putative	signaling	Protein kinase domain profiles	protein phosphorylation (ATP binding, transferase/protein kinase activity (EC 2.7.11.1))	N/A	0.493116	0.993092	Ookinete	175.46
PF3D7_0424700	serine/threonine protein kinase, FIKK family (FIKK4.2/R45/TSTK4B)	signaling	1 TM, Protein kinase domain profile, export domain	protein phosphorylation (ATP binding, transferase/protein kinase activity (EC 2.7.11.1))	host cell cytoplasm	0.275476	0.946058	Ring	350.23
PF3D7_0920500	ADP-ribosylation factor, putative	signaling	ADP-ribosylation factor family profile	small GTPase mediated signal transduction (GTP binding)	intracellular	0.503478	0.97942	Gametocyte stage V	589.3
PF3D7_1108400	casein kinase 2, alpha subunit (CK2alpha/CK2)	signaling	Protein kinase domain profile	protein (auto)phosphorylation (transferase/protein serine/threonine kinase activity, ATP/protein binding)	cytoplasm, nucleus (protein kinase CK2 complex)	0.423373	0.939523	Late Trophozoite/OK	254,48/131,48
PF3D7_1113100	protein tyrosine phosphatase (PRL/PFPRL)	signaling	Dual specificity phosphatase, catalytic domain	protein prenylation/dephosphorylation (protein tyrosine/serine/threonine phosphatase activity)	cytoplasm, cell surface, microneme, rhoptry	0.371131	0.926588	Early Trophozoite/GCII	583,4/381,98
PF3D7_1414400	serine/threonine protein phosphatase PP1 (PP1/PFPP1/PPP1)	signaling	Calcineurin-like phosphoesterase profile	protein dephosphorylation (hydrolase activity, protein binding)	cytoplasm, nucleus, Maurer's cleft	0.628507	0.952638	Schizont	877.05
PF3D7_1463900	EF-hand calcium-binding domain-containing protein, putative	signaling	1 SP, 7 TMs, EF-hand motif	(calcium ion binding)	host cell cytosol	0.624165	0.965936	Schizont	137.23
PF3D7_1236700	S-adenosyl-methyltransferase, putative	signaling	1 SP, 2 MraW methylase family profiles	(methyltransferase activity (EC 2.1.1.12))	apicoplast	0.550953	0.939523	Schizont	31.35
PF3D7_1443400	WD repeat-containing protein (WLP1)	protein-protein interaction	5 WD40 repeats	(protein binding)	cytosol	0.598739	0.952638	Late Trophozoite	58.95
PF3D7_0627500	protein DJ-1 (DJ1)	proteostasis	DJ-1/PfpI family profile	protein folding, thiamine biosynthetic process (peptidase activity)	cytosol, cell surface	0.539614	0.888843	Gametocyte stage II	1502.05
PF3D7_0201800	knob associated heat shock protein 40 (KAHsp40)	proteostasis	1 SP, 1 TM, Chaperone J-domain, 2 HSP40/DnaJ peptide-binding domains, export domain	protein folding (unfolded protein binding)	(infected host cell surface knob)	0.343885	0.952638	Ring	29.27
PF3D7_0207900	serine repeat antigen 2 (SERA2)	proteostasis	1 SP, Papain family cysteine protease profile	proteolysis, immunoglobulin production, regulation of immune response (cysteine-type peptidase activity (EC 3.4.22.-))	N/A	0.97942	0.650671	Late Trophozoite	154.28
PF3D7_1328100	proteasome subunit beta type-7, putative	proteostasis	Proteasome subunit profile	proteolysis involved in cellular protein catabolic process, ubiquitin-dependent protein catabolic process (threonine-type endopeptidase activity (EC 3.4.25.1))	(proteasome core complex)	0.586417	0.972655	Schizont	571.91
PF3D7_1346100	protein transport protein SEC61 subunit alpha (SEC61)	proteostasis	8 TMs, Plug domain of Sec61p, SecY translocase profile	protein transport	membrane	0.469761	0.972655	Late Trophozoite	435.19
PF3D7_1357800	T-complex protein 1 subunit delta (CCT4/TRICDELTA)	proteostasis	TCP-1/cpn60 chaperonin family profile	protein folding, cellular protein metabolic process (unfolded protein/ATP binding)	cytosol (chaperonin-containing T-complex)	0.543367	0.959264	Early Trophozoite	591.86
PF3D7_1208600	mitochondrial import inner membrane translocase subunit TIM10, putative (TIM10)	proteostasis	Tim10/DDP family zinc finger profile	protein import into mitochondrial inner membrane (protein transporter activity)	mitochondrion (mitochondrial intermembrane space)	0.435275	0.965936	Gametocyte stage II	812.68
PF3D7_0629500	amino acid transporter, putative	proteostasis	9 TMs, Transmembrane amino acid transporter protein profile	N/A	N/A	0.61132	0.926588	Early Trophozoite	161.61
PF3D7_0907700	proteasome activator 28 subunit beta, putative (PA28)	proteostasis	2 Proteasome activator reg(alpha) domains	N/A	(proteasome activator complex)	0.45376	0.972655	Ring/GCV	202,17/106,86
PF3D7_0518300	proteasome subunit beta type-1, putative	proteostasis	Proteasome subunit profile	proteolysis involved in cellular protein catabolic process, ubiquitin-dependent protein catabolic process (threonine-type endopeptidase activity (EC 3.4.25.1))	(proteasome core complex)	0.50698	0.97942	Gametocyte stage II	598.97
PF3D7_0702300	sporozoite threonine and asparagine-rich protein (STARP)	other stage	1 SP; export domain	(DNA helicase activity (EC 3.6.4.12))	cell surface	0.479632	0.965936	Ring	66.47
PF3D7_0830500	sporozoite and liver stage tryptophan-rich protein, putative (TryThrA/PFTRYTHRA/SLTRIP)	other stage	1 TM, Tryptophan-Threonine-rich plasmodium antigen C terminal domain	N/A	ER, Maurer's cleft	0.366021	0.817902	Ring	535.3
PF3D7_1455600	ferlin, putative	other	1 TM, 5 Protein kinase C conserved regions 2 (CalB)	(protein binding)	membrane	0.632878	0.946058	Schizont	14.57
PF3D7_0209600	transporter, putative	other	13 TMs, Sodium:neurotransmitter symporter family profile	neurotransmitter transport (neurotransmitter:sodium symporter activity)	integral component of membrane	0.664343	0.986233	Schizont	146.67
PF3D7_0501400	interspersed repeat antigen (FIRA)	other	8 gastrin / cholecystokinin / caerulein family profiles	(hormone activity)	extracellular region	0.655197	0.97942	Ring	2257.38
PF3D7_0519200	V-type proton ATPase 16 kDa proteolipid subunit	other	2 TMs, ATP synthase subunit C profiles	ATP hydrolysis coupled proton transport (hydrogen ion transmembrane transporter activity, proton-transporting ATPase activity (EC 3.6.3.14))	membrane, (proton-transporting two-sector ATPase complex)	0.590496	0.972655	Gametocyte stage II	5199.69
PF3D7_1229400	macrophage migration inhibitory factor (MIF)	other	Macrophage migration inhibitory factor (MIF) profile	evasion or tolerance of host immune response (cytokine activity, host cell surface receptor binding, oxidoreductase activity (EC 5.3.2.1))	(host cell) cytoplasm, Maurer's cleft	0.376312	0.972655	Ookinete	453.12
malmito_rna_1:rRNA	unspecified product (RNA1)	unknown	N/A	N/A	N/A	0.598739	0.946058	N/A	N/A
malmito_rna_10:rRNA	unspecified product (RNA10)	unknown	N/A	N/A	N/A	0.619854	0.939523	N/A	N/A
malmito_rna_LSUG:rRNA	unspecified product (LSUG)	unknown	N/A	N/A	N/A	0.562529	0.933033	N/A	N/A
malmito_rna_RNA7:rRNA	unspecified product (RNA7)	unknown	N/A	N/A	N/A	0.646176	0.895025	N/A	N/A
malmito_rna_SSUF:rRNA	unspecified product (SSUF)	unknown	N/A	N/A	N/A	0.607097	0.952638	N/A	N/A
malmito_SSUB:rRNA	unspecified product (SSUB)	unknown	N/A	N/A	N/A	0.566442	0.952638	N/A	N/A
PF3D7_0108500	conserved Plasmodium protein, unknown function	unknown	ELM2 domain	N/A	(integral component of) membrane	0.368567	0.97942	Ring	67830.2
PF3D7_0112600	unspecified product (rRNA encoding)	unknown	N/A	N/A	N/A	0.615572	0.993092	N/A	N/A
mal_rna_10:rRNA	unspecified product (RNA3)	unknown	N/A	N/A	N/A	0.550953	0.986233	N/A	N/A
PF3D7_0218100	conserved Plasmodium membrane protein, unknown function	unknown	5 TMs	transport (metal ion/nucleotide binding, hydrolase activity)	integral component of membrane	0.628507	0.993092	Gametocyte stage V	339.33
PF3D7_0312000	conserved Plasmodium protein, unknown function	unknown	Helix-turn-helix motif	(metal ion/ATP/sequence-specific DNA binding)	cytoplasm	0.586417	0.97942	Gametocyte stage II	195.19
PF3D7_0317900	conserved Plasmodium protein, unknown function	unknown	N/A	N/A	(integral component of) membrane	0.456916	0.993092	Late Trophozoite/GCV	11,11/7,33
PF3D7_0418400	conserved Plasmodium protein, unknown function	unknown	Sm-like ribonucleoproteins profile	N/A	cytoplasm	0.578344	0.97942	Gametocyte stage V	197.29
PF3D7_0503900	conserved Plasmodium protein, unknown function	unknown	1 TM, 3 Clavaminate synthase-like profiles	N/A	N/A	0.539614	0.952638	Gametocyte stage V	5.4
PF3D7_0507400	conserved Plasmodium protein, unknown function	unknown	1 SP	N/A	cytoplasm	0.417544	0.926588	Schizont/OK	103,6/70,13
PF3D7_1424800	unspecified product	unknown	N/A	N/A	N/A	0.273573	0.959264	Gametocyte stage II	123.33
PF3D7_0527400	conserved Plasmodium protein, unknown function	unknown	2 TMs	N/A	(integral component of) membrane	0.45376	0.895025	Gametocyte stage V	130.09
PF3D7_0601900	conserved Plasmodium protein, unknown function	unknown	1 TM	protein transport (ATP/zinc ion/protein binding)	Maurer's cleft	0.528509	0.882703	Early Trophozoite/GCII	16245,73/6482,87
PF3D7_0616100	conserved Plasmodium protein, unknown function	unknown	N/A	(ATP binding)	N/A	0.444421	0.97942	Gametocyte stage II	283.01
PF3D7_0626700	conserved protein, unknown function	unknown	Uncharacterised protein family (UPF0160) profile	N/A	N/A	0.602904	0.959264	Ring	140.52
PF3D7_0703700	conserved Plasmodium protein, unknown function	unknown	N/A	N/A	N/A	0.363493	0.913831	Early Trophozoite	158.56
PF3D7_0720300	conserved Plasmodium protein, unknown function	unknown	N/A	N/A	N/A	0.590496	0.840896	Ookinete	261.8
PF3D7_0804200	Plasmodium RNA of unknown function RUF3	unknown	N/A	N/A	N/A	0.332171	0.773782	Ring	32
PF3D7_0815500	conserved Plasmodium protein, unknown function	unknown	1 TM	N/A	cytoplasm	0.615572	0.920188	Late Trophozoite	62
mal_rna_18:rRNA	unspecified product (LSUD)	unknown	N/A	N/A	N/A	0.547147	0.97942	N/A	N/A
mal_rna_9:rRNA	unspecified product (RNA2)	unknown	N/A	N/A	N/A	0.586417	0.993092	N/A	N/A
PF3D7_1217500	conserved Plasmodium protein, unknown function	unknown	N/A	N/A	N/A	0.496546	0.972655	Gametocyte stage V	653.33
PF3D7_1243400	conserved Plasmodium protein, unknown function	unknown	N/A	(ATP binding)	cytoplasm	0.521233	0.895025	Ookinete	19.9
PF3D7_0321100	conserved Plasmodium protein, unknown function	unknown	2 RNI-like motifs	N/A	cytoplasm	0.615572	0.993092	Ookinete	43.63
PF3D7_1120200	conserved Plasmodium protein, unknown function	unknown	1 SP, 2 TMs	(transferase activity)	cytoplasm, integral component of membrane	0.602904	0.933033	Gametocyte stage II	2150.9
mal_rna_15:rRNA	unspecified product (SSUD)	unknown	N/A	N/A	N/A	0.558644	0.959264	N/A	N/A
PF3D7_1352900	Plasmodium exported protein, unknown function	unknown	1 SP	N/A	N/A	0.373712	0.959264	Ring	97
PF3D7_1361500	conserved Plasmodium protein, unknown function	unknown	PH domain, Orthopoxvirus protein of unknown function (DUF830) profile	N/A	cytoplasm	0.582367	0.993092	Schizont	84.69
PF3D7_1411100	conserved Plasmodium membrane protein, unknown function, unspecified product	unknown	1 SP, 8 TMs	N/A	(integral component of) membrane	0.544349	0.986233	Gametocyte stage V	186.29
PF3D7_1419700	conserved Plasmodium protein, unknown function	unknown	N/A	N/A	cytoplasm, nucleus	0.632878	0.959264	Ring	264.1
mal_rna_11:rRNA	unspecified product (SSUA)	unknown	N/A	N/A	N/A	0.532185	0.972655	N/A	N/A
PF3D7_1449200	conserved Plasmodium protein, unknown function	unknown	N/A	N/A	N/A	0.547147	0.986233	Schizont	7076.23
PF3D7_1350600	conserved Plasmodium protein, unknown function	unknown	1 SP, 2 TMs	N/A	(integral component of) membrane	0.460094	0.965936	Gametocyte stage V	18.76
PF3D7_1465400	conserved Plasmodium protein, unknown function	unknown	N/A	N/A	N/A	0.41466	0.895025	Ring	250.32
Genes total	170				Mean	0.491303	0.932053
	2-fold up- or down-regulated
	peak expression on gametocytes and/or ookinetes

## Sheet: aGC 2x down-regulated GC
PLASMODB_ID	GENE (encoding for)	GROUP	PROPERTIES	Predicted FUNCTION (FEATURE)	Predicted COMPARTMENT	Fold change 1 h	Fold change 6 h	Stage peak transcript expr.	Value (FPKM, plasmodb)
PF3D7_0923900	RNA-binding protein, putative	gene expression & transcription	RNA recognition motif (a.k.a. RRM, RBD, or RNP domain)	(nucleotide/nucleic acid binding)	nucleus	0.469761	0.952638	Gametocyte stage II	1520.68
PF3D7_0708100	DNA-directed RNA polymerases I, II, and III subunit RPABC5, putative (RPB10)	gene expression & transcription	DNA-directed RNA polymerase II, RPB10/RpoN subunit type	DNA-templated transcription, transcription from RNA polymerase II promoter (DNA/zinc ion binding, DNA-directed RNA polymerase activity (EC 2.7.7.6))	DNA-directed RNA polymerase I/II/III complex	0.536417	0.965936	Gametoycte stage V	488.62
PF3D7_1006200	DNA/RNA-binding protein Alba 3 (ALBA3/PFALBA3)	gene expression & transcription	Alba profile	(DNA/RNA/protein binding)	nucleus	0.408951	0.965936	Gametocyte stage II	6918.47
PF3D7_1209200	U6 snRNA-associated Sm-like protein LSm7, putative (LSM7)	gene expression & transcription	U6 snRNA-associated Sm-like protein LSm7 profile	mRNA splicing (RNA binding)	nucleus (spliceosomal/small nucleolar ribonucleoprotein complex)	0.482968	0.946058	Gametocyte stage II	1187.55
PF3D7_1123900	13 kDa ribonucleoprotein-associated protein, putative	translation	Ribosomal protein L7Ae/L30e/S12e/Gadd45 family profile	(RNA binding)	nucleus (nucleolus)	0.400535	0.986233	Gametocyte stage II	3005.02
PF3D7_0309400	small nucleolar RNA Me18S-Um1356	translation	N/A	N/A	N/A	0.31864	0.97942	Ring/GCII	18,57/14,91
PF3D7_0510900	small nucleolar RNA snoR04	translation	N/A	N/A	N/A	0.432269	0.907519	Gametocyte stage V	65.34
PF3D7_0718400	mitochondrial ribosomal protein S8 precursor, putative	translation	Ribosomal protein S8 profile	translation (structural constituent of ribosome)	ribosome (mitochondrial small ribosomal subunit)	0.539614	0.913831	Gametocyte stage II	1898.59
PF3D7_0814000	60S ribosomal protein L13-2, putative	translation	Ribosomal protein L13e profile	translation (structural constituent of ribosome)	ribosome (cytosolic large ribosomal subunit)	0.353553	0.993092	Early Trophozoite/GCII	1688,8/921,91
PF3D7_1109300	small nucleolar RNA snR61/Z1/Z11	translation	N/A	N/A	N/A	0.287175	0.895025	Ring/GCII	677,48/381,06
PF3D7_1109500	small nucleolar RNA snoR09	translation	N/A	N/A	N/A	0.539614	0.986233	Ookinete	36.27
PF3D7_1109600	small nucleolar RNA SNORD127	translation	N/A	N/A	N/A	0.389582	0.920188	Ookinete	36.27
PF3D7_1307000	exosome complex component RRP40, putative (RRP40)	translation	Nucleic acid-binding proteins profile, Eukaryotic type KH-domain (KH-domain type I)	mRNA catabolic process (RNA binding, 3'-5'-exoribonuclease activity (EC 3.1.13.-))	cytoplasm	0.496546	0.959264	Gametocyte stage II	143.81
PF3D7_1304800	small nucleolar RNA snoR16	translation	N/A	N/A	N/A	0.496546	0.952638	Gametocyte stage II	75.2
PF3D7_1336500	small nucleolar RNA snoR19	translation	N/A	N/A	N/A	0.50698	0.946058	Gametocyte stage V	23.65
PF3D7_1424500	small nucleolar RNA snoR27	translation	N/A	N/A	N/A	0.34151	0.646176	Gametocyte stage II	87.49
PF3D7_1370200	tRNA Glycine	translation	N/A	translation	N/A	0.432269	0.933033	Schizont/GCII	26,27/20,00
PF3D7_0413400	erythrocyte membrane protein 1 (PfEMP1), exon 1, pseudogene (VAR)	antigenic variation & cytoadherence	Duffy binding domain	cytoadherence, rosetting, pathogenesis (receptor activity)	integral component of membrane	0.554785	0.959264	Gametocyte stage II	24.34
PF3D7_0201500	Plasmodium exported protein (hyp9), unknown function	exported protein	1 SP, 2 TMs, export domain	N/A	membrane	0.524858	0.864537	Gametocyte stage V	21.48
PF3D7_0103200	nucleoside transporter 4 (NT4/ENT4)	exported protein	1 SP, 11 TMs, 2 MFS general substrate transporter profiles	purine nucleoside transmembrane transport (purine nucleoside transmembrane transporter activity)	N/A	0.435275	0.986233	Gametocyte stage II	245.89
PF3D7_0816100	phosphopantothenoylcysteine decarboxylase, putative (PPCDC)	metabolism	Flavoprotein profile	(phosphopantothenoylcysteine decarboxylase activity (EC 4.1.1.36))	N/A	0.532185	0.972655	Schizont/GCII	69,07/41,98
PF3D7_1323000	beta-hydroxyacyl-ACP dehydratase (FabZ)	metabolism	1 SP, 1 TM, FabA-like domain	fatty acid biosynthetic process (hydro-lyase activity, (3R)-hydroxymyristoyl-[acyl-carrier-protein] dehydratase activity)	cytoplasm, apicoplast	0.493116	0.926588	Gametocyte stage V	439.03
PF3D7_1214600	adrenodoxin-type ferredoxin, putative	metabolism	2Fe-2S iron-sulfur cluster binding domain	oxidation-reduction process (electron carrier activity, iron-sulfur cluster binding)	membrane, mitochondrion	0.544785	0.97942	Gametocyte stage II	357.94
PF3D7_0920500	ADP-ribosylation factor, putative	signaling	ADP-ribosylation factor family profile	small GTPase mediated signal transduction (GTP binding)	intracellular	0.503478	0.97942	Gametocyte stage V	589.3
PF3D7_1108400	casein kinase 2, alpha subunit (CK2alpha/CK2)	signaling	Protein kinase domain profile	protein (auto)phosphorylation (transferase/protein serine/threonine kinase activity, ATP/protein binding)	cytoplasm, nucleus (protein kinase CK2 complex)	0.423373	0.939523	Late Trophozoite/OK	254,48/131,48
PF3D7_1113100	protein tyrosine phosphatase (PRL/PFPRL)	signaling	Dual specificity phosphatase, catalytic domain	protein prenylation/dephosphorylation (protein tyrosine/serine/threonine phosphatase activity)	cytoplasm, cell surface, microneme, rhoptry	0.371131	0.926588	Early Trophozoite/GCII	583,4/381,98
PF3D7_0916900	zinc finger protein, putative	signaling	Zinc finger HIT-type profile	(zinc ion binding)	N/A	0.548644	0.946058	Gametocyte stage V	127.39
PF3D7_1434200	calmodulin (CAM)	signaling	2 EF-hand domains	invasion (calcium ion/calcium-dependent protein binding)	N/A	0.542529	0.926588	Gametocyte stage II	3224.63
PF3D7_0214600	serine/threonine protein kinase, putative	signaling	Protein kinase domain profiles	protein phosphorylation (ATP binding, transferase/protein kinase activity (EC 2.7.11.1))	N/A	0.493116	0.993092	Ookinete	175.46
PF3D7_0627500	protein DJ-1 (DJ1)	proteostasis	DJ-1/PfpI family profile	protein folding, thiamine biosynthetic process (peptidase activity)	cytosol, cell surface	0.539614	0.888843	Gametocyte stage II	1502.05
PF3D7_1208600	mitochondrial import inner membrane translocase subunit TIM10, putative (TIM10)	proteostasis	Tim10/DDP family zinc finger profile	protein import into mitochondrial inner membrane (protein transporter activity)	mitochondrion (mitochondrial intermembrane space)	0.435275	0.965936	Gametocyte stage II	812.68
PF3D7_0907700	proteasome activator 28 subunit beta, putative (PA28)	proteostasis	2 Proteasome activator reg(alpha) domains	N/A	(proteasome activator complex)	0.45376	0.972655	Ring/GCV	202,17/106,86
PF3D7_0518300	proteasome subunit beta type-1, putative	proteostasis	Proteasome subunit profile	proteolysis involved in cellular protein catabolic process, ubiquitin-dependent protein catabolic process (threonine-type endopeptidase activity (EC 3.4.25.1))	(proteasome core complex)	0.50698	0.97942	Gametocyte stage II	598.97
PF3D7_1229400	macrophage migration inhibitory factor (MIF)	other	Macrophage migration inhibitory factor (MIF) profile	evasion or tolerance of host immune response (cytokine activity, host cell surface receptor binding, oxidoreductase activity (EC 5.3.2.1))	(host cell) cytoplasm, Maurer's cleft	0.376312	0.972655	Ookinete	453.12
PF3D7_0317900	conserved Plasmodium protein, unknown function	unknown	N/A	N/A	(integral component of) membrane	0.456916	0.993092	Late Trophozoite/GCV	11,11/7,33
PF3D7_1217500	conserved Plasmodium protein, unknown function	unknown	N/A	N/A	N/A	0.496546	0.972655	Gametocyte stage V	653.33
PF3D7_0503900	conserved Plasmodium protein, unknown function	unknown	1 TM, 3 Clavaminate synthase-like profiles	N/A	N/A	0.539614	0.952638	Gametocyte stage V	5.4
PF3D7_0507400	conserved Plasmodium protein, unknown function	unknown	1 SP	N/A	cytoplasm	0.417544	0.926588	Schizont/OK	103,6/70,13
PF3D7_1424800	unspecified product	unknown	N/A	N/A	N/A	0.273573	0.959264	Gametocyte stage II	123.33
PF3D7_0527400	conserved Plasmodium protein, unknown function	unknown	2 TMs	N/A	(integral component of) membrane	0.45376	0.895025	Gametocyte stage V	130.09
PF3D7_0601900	conserved Plasmodium protein, unknown function	unknown	1 TM	protein transport (ATP/zinc ion/protein binding)	Maurer's cleft	0.528509	0.882703	Early Trophozoite/GCII	16245,73/6482,87
PF3D7_0616100	conserved Plasmodium protein, unknown function	unknown	N/A	(ATP binding)	N/A	0.444421	0.97942	Gametocyte stage II	283.01
PF3D7_1243400	conserved Plasmodium protein, unknown function	unknown	N/A	(ATP binding)	cytoplasm	0.521233	0.895025	Ookinete	19.9
PF3D7_1411100	conserved Plasmodium membrane protein, unknown function, unspecified product	unknown	1 SP, 8 TMs	N/A	(integral component of) membrane	0.544349	0.986233	Gametocyte stage V	186.29
PF3D7_1350600	conserved Plasmodium protein, unknown function	unknown	1 SP, 2 TMs	N/A	(integral component of) membrane	0.460094	0.965936	Gametocyte stage V	18.76
