# Supplementary material for: The G9a Histone Methyltransferase Inhibitor BIX-01294 Modulates Gene Expression during Plasmodium falciparum Gametocyte Development and Transmission
Source: Int J Mol Sci. 2019 Oct 14;20(20):5087. doi: 10.3390/ijms20205087 (PMC6829282; doi:10.3390/ijms20205087)
Supplement: Supplementary file 1 [file ijms-20-05087-s001.zip › IJMS-Supplementary-for proof/Table S2 GO Ontology analysis of BIX-01294 de-regulated genes.xls]

## Sheet: imGC GO ontology
imGC Up-regulated GO Biological process
term_ID	description	frequency	plot_X	plot_Y	plot_size	log10 p-value	uniqueness	dispensability	representative	eliminated
GO:0006914	autophagy	0.0023	-1.286	2.047	4.47	-1.7652	0.945	0	6914	0
GO:0022610	biological adhesion	0.0055	-4.835	3.317	4.849	-2.8977	0.952	0	22610	0
GO:0044419	interspecies interaction between organisms	0.00262	5.183	-4.54	4.526	-3.4147	0.323	0	44419	0
GO:0044403	symbiosis, encompassing mutualism through parasitism	0.00168	null	null	4.335	-3.7123	0.249	0.787	44419	1
GO:0051817	modification of morphology or physiology of other organism involved in symbiotic interaction	0.00035	null	null	3.647	-2.7666	0.231	0.826	44419	1
GO:0035821	modification of morphology or physiology of other organism	0.00044	null	null	3.755	-2.7583	0.345	0.711	44419	1
GO:0051701	interaction with host	0.00066	null	null	3.928	-3.031	0.245	0.865	44419	1
GO:0044068	modulation by symbiont of host cellular process	0.0001	null	null	3.094	-2.775	0.24	0.897	44419	1
GO:0075071	autophagy involved in symbiotic interaction	0.00019	null	null	3.386	-2.5404	0.277	0.793	44419	1
GO:0044003	modification by symbiont of host morphology or physiology	0.00024	null	null	3.49	-2.7666	0.219	0.947	44419	1
GO:0050789	regulation of biological process	0.19373	6.269	3.792	6.395	-1.3232	0.859	0	50789	0
GO:0050896	response to stimulus	0.1221	-5.861	-0.589	6.195	-2.1076	0.958	0	50896	0
GO:0051704	multi-organism process	0.00751	-1.157	6.088	4.984	-3.4086	0.952	0	51704	0
GO:0051707	response to other organism	0.00299	-1.784	-6.289	4.584	-3.7644	0.432	0	51707	0
GO:0052173	response to defenses of other organism involved in symbiotic interaction	0.00012	null	null	3.205	-3.7644	0.237	0.783	51707	1
GO:0051809	passive evasion of immune response of other organism involved in symbiotic interaction	2e-05	null	null	2.442	-3.7847	0.202	0.919	51707	1
GO:0051805	evasion or tolerance of immune response of other organism involved in symbiotic interaction	9e-05	null	null	3.041	-3.7644	0.169	0.763	51707	1
GO:0051807	evasion or tolerance of defense response of other organism involved in symbiotic interaction	0.0001	null	null	3.096	-3.7644	0.167	0.986	51707	1
GO:0052572	response to host immune response	8e-05	null	null	3.036	-1.9401	0.161	0.978	51707	1
GO:0043207	response to external biotic stimulus	0.003	null	null	4.585	-3.7644	0.441	0.974	51707	1
GO:0030682	evasion or tolerance of host defense response	8e-05	null	null	2.999	-1.9401	0.161	0.983	51707	1
GO:0020012	evasion or tolerance of host immune response	7e-05	null	null	2.928	-1.9401	0.164	0.973	51707	1
GO:0051832	avoidance of defenses of other organism involved in symbiotic interaction	0.0001	null	null	3.13	-3.7644	0.168	0.981	51707	1
GO:0020033	antigenic variation	2e-05	null	null	2.442	-3.7847	0.202	0.919	51707	1
GO:0051834	evasion or tolerance of defenses of other organism involved in symbiotic interaction	0.0001	null	null	3.125	-3.7644	0.166	0.995	51707	1
GO:0052200	response to host defenses	0.00011	null	null	3.13	-1.9401	0.157	0.987	51707	1
GO:0052564	response to immune response of other organism involved in symbiotic interaction	0.0001	null	null	3.126	-3.7644	0.168	0.97	51707	1
GO:0044415	evasion or tolerance of host defenses	8e-05	null	null	3.033	-1.9401	0.159	0.994	51707	1
GO:0044413	avoidance of host defenses	9e-05	null	null	3.039	-1.9401	0.16	0.978	51707	1
GO:0022900	electron transport chain	0.00564	2.697	6.301	4.86	-1.5456	0.904	0.029	22900	0
GO:0022904	respiratory electron transport chain	0.00367	null	null	4.673	-1.6414	0.904	0.717	22900	1
GO:0009607	response to biotic stimulus	0.00342	-2.8	-5.835	4.643	-3.7544	0.743	0.321	9607	0
GO:0009605	response to external stimulus	0.0137	-2.796	-5.04	5.245	-3.6757	0.724	0.37	9605	0
GO:0020035	cytoadherence to microvasculature, mediated by symbiont protein	1e-05	5.984	-2.457	1.863	-3.0214	0.305	0.538	20035	0
GO:0044406	adhesion of symbiont to host	8e-05	5.663	-2.782	3.012	-3.0214	0.242	0.631	44406	0
GO:0030155	regulation of cell adhesion	0.00129	6.311	0.813	4.219	-2.7919	0.743	0.643	30155	0
GO:0020013	modulation by symbiont of host erythrocyte aggregation	1e-05	null	null	1.881	-2.7919	0.24	0.802	30155	1
GO:0034110	regulation of homotypic cell-cell adhesion	5e-05	null	null	2.805	-2.7919	0.733	0.775	30155	1
GO:0022407	regulation of cell-cell adhesion	0.00072	null	null	3.964	-2.7919	0.723	0.747	30155	1
GO:0034118	regulation of erythrocyte aggregation	1e-05	null	null	1.959	-2.7919	0.739	0.992	30155	1
GO:0075072	autophagy of symbiont cells involved in interaction with host	7e-05	5.612	-4.303	2.948	-2.5404	0.276	0.671	75072	0
GO:0075136	response to host	0.00011	null	null	3.135	-1.9401	0.218	0.781	75072	1
imGC down-regulated GO Biological process
term_ID	description	frequency	plot_X	plot_Y	plot_size	log10 p-value	uniqueness	dispensability	representative	eliminated
GO:0000003	reproduction	0.00769	3.841	-3.774	4.994	-1.3356	1	0	3	0
GO:0019953	sexual reproduction	0.00275	-0.856	-5.718	4.548	-1.9301	0.523	0	19953	0
GO:0022414	reproductive process	0.00736	null	null	4.975	-1.3356	0.513	0.911	19953	1
GO:0044703	multi-organism reproductive process	0.00335	null	null	4.633	-1.9301	0.529	0.841	19953	1
GO:0032504	multicellular organism reproduction	0.00207	null	null	4.425	-1.9301	0.541	0.8	19953	1
GO:0048609	multicellular organismal reproductive process	0.00197	null	null	4.403	-1.9301	0.525	0.973	19953	1
GO:0007276	gamete generation	0.00159	null	null	4.309	-1.9301	0.503	0.921	19953	1
GO:0051270	regulation of cellular component movement	0.00169	4.066	5.674	4.337	-1.9301	0.736	0	51270	0
GO:0002183	cytoplasmic translational initiation	0.00025	-4.529	4.819	3.501	-1.9301	0.603	0.022	2183	0
GO:0043603	cellular amide metabolic process	0.06879	-5.202	-1.495	5.946	-1.5817	0.742	0.129	43603	0
GO:0032886	regulation of microtubule-based process	0.00067	5.062	2.903	3.934	-1.9301	0.742	0.198	32886	0
GO:0002181	cytoplasmic translation	0.00064	-5.575	3.307	3.915	-1.3356	0.611	0.345	2181	0
GO:0006412	translation	0.05686	-4.936	2.351	5.863	-1.8581	0.483	0.526	6412	0
GO:0043043	peptide biosynthetic process	0.0577	null	null	5.869	-1.8404	0.493	0.927	6412	1
GO:0043604	amide biosynthetic process	0.06374	null	null	5.913	-1.7384	0.5	0.895	6412	1
GO:0006518	peptide metabolic process	0.05961	null	null	5.884	-1.7384	0.502	0.877	6412	1
GO:0060632	regulation of microtubule-based movement	4e-05	4.626	4.3	2.702	-1.9301	0.699	0.592	60632	0
GO:0003352	regulation of cilium movement	3e-05	null	null	2.55	-1.9301	0.701	0.707	60632	1
GO:0001731	formation of translation preinitiation complex	0.0007	-4.47	4.051	3.954	-1.9301	0.538	0.673	1731	0
GO:0000387	spliceosomal snRNP assembly	0.00052	null	null	3.827	-1.3356	0.711	0.755	1731	1

## Sheet: mGC GO Ontology
mGC up-regulated GO Ontology Biological process
term_ID	description	frequency	plot_X	plot_Y	plot_size	log10 p-value	uniqueness	dispensability	representative	eliminated
GO:0019357	nicotinate nucleotide biosynthetic process	0.00032	-5.871	0.558	3.61	-2.7001	0.296	0	19357	0
GO:0009435	NAD biosynthetic process	0.00246	null	null	4.499	-2.7001	0.232	0.82	19357	1
GO:0019363	pyridine nucleotide biosynthetic process	0.00307	null	null	4.596	-1.4283	0.234	0.887	19357	1
GO:0019359	nicotinamide nucleotide biosynthetic process	0.00305	null	null	4.593	-1.4283	0.224	0.978	19357	1
GO:0019358	nicotinate nucleotide salvage	0.00023	null	null	3.473	-2.7001	0.29	0.981	19357	1
GO:0075071	autophagy involved in symbiotic interaction	0.00019	1.309	-5.148	3.386	-2.7001	0.843	0.02	75071	0
GO:0075072	autophagy of symbiont cells involved in interaction with host	7e-05	null	null	2.948	-2.7001	0.846	0.703	75071	1
GO:0006914	autophagy	0.0023	4.867	0.155	4.47	-1.9239	0.879	0.023	6914	0
GO:0043094	cellular metabolic compound salvage	0.00314	0.945	6.313	4.605	-2.0992	0.722	0.122	43094	0
GO:0055086	nucleobase-containing small molecule metabolic process	0.04917	-5.791	4.11	5.8	-1.7605	0.471	0.29	55086	0
GO:0019637	organophosphate metabolic process	0.06148	-6.087	-2.191	5.897	-1.5312	0.481	0.319	19637	0
GO:0034654	nucleobase-containing compound biosynthetic process	0.14533	-3.578	3.812	6.271	-2.4649	0.454	0.394	34654	0
GO:1901362	organic cyclic compound biosynthetic process	0.17871	-3.711	5.874	6.36	-2.2223	0.569	0.455	1901362	0
GO:0019438	aromatic compound biosynthetic process	0.16954	-3.199	5.148	6.338	-2.2847	0.556	0.462	19438	0
GO:0018130	heterocycle biosynthetic process	0.17388	-2.486	4.631	6.348	-2.2406	0.555	0.477	18130	0
GO:0043173	nucleotide salvage	0.00126	-5.076	1.245	4.207	-2.7001	0.328	0.485	43173	0
GO:0019365	pyridine nucleotide salvage	0.00023	null	null	3.476	-2.7001	0.301	0.764	43173	1
GO:0042777	plasma membrane ATP synthesis coupled proton transport	0.00083	-4.649	0.62	4.027	-2.3995	0.298	0.518	42777	0
GO:1902600	hydrogen ion transmembrane transport	0.01015	null	null	5.115	-1.3288	0.695	0.876	42777	1
GO:0015985	energy coupled proton transport, down electrochemical gradient	0.00411	null	null	4.722	-1.6252	0.706	0.722	42777	1
GO:0015986	ATP synthesis coupled proton transport	0.00411	null	null	4.722	-1.6252	0.235	0.869	42777	1
GO:0046497	nicotinate nucleotide metabolic process	0.00032	-6.856	0.608	3.61	-2.7001	0.361	0.549	46497	0
GO:0019674	NAD metabolic process	0.00308	-6.285	1.468	4.596	-2.3995	0.278	0.64	19674	0
GO:0072525	pyridine-containing compound biosynthetic process	0.00521	null	null	4.825	-1.3469	0.4	0.769	19674	1
GO:0009165	nucleotide biosynthetic process	0.02562	-4.805	2.123	5.517	-2.2016	0.22	0.687	9165	0
GO:0090407	organophosphate biosynthetic process	0.0411	null	null	5.722	-1.8092	0.312	0.764	9165	1
GO:1901293	nucleoside phosphate biosynthetic process	0.02599	null	null	5.523	-2.1747	0.249	0.837	9165	1
GO:0009117	nucleotide metabolic process	0.04166	null	null	5.728	-1.9262	0.241	0.889	9165	1
GO:0006753	nucleoside phosphate metabolic process	0.04207	null	null	5.732	-1.9071	0.257	0.903	9165	1
mGC down-regulated GO Ontology Biological proce
term_ID	description	frequency	plot_X	plot_Y	plot_size	log10 p-value	uniqueness	dispensability	representative	eliminated
GO:0002376	immune system process	0.006	-3.309	4.502	4.886	-1.8372	0.93	0	2376	0
GO:0002440	production of molecular mediator of immune response	0.00042	0.967	5.014	3.728	-1.9748	0.792	0	2440	0
GO:0050776	regulation of immune response	0.0015	null	null	4.283	-1.8372	0.652	0.815	2440	1
GO:0002682	regulation of immune system process	0.00252	null	null	4.51	-1.8372	0.65	0.739	2440	1
GO:0048583	regulation of response to stimulus	0.0112	5.002	-5.065	5.158	-1.6757	0.75	0	48583	0
GO:0065007	biological regulation	0.20498	5.97	3.711	6.42	-1.5947	0.944	0	65007	0
GO:0070988	demethylation	0.00037	-5.789	2.156	3.682	-2.8762	0.905	0	70988	0
GO:0015988	energy coupled proton transmembrane transport, against electrochemical gradient	0.0017	-4.123	-4.136	4.339	-1.7997	0.523	0.057	15988	0
GO:0051817	modification of morphology or physiology of other organism involved in symbiotic interaction	0.00035	5.835	-2.388	3.647	-1.6132	0.637	0.202	51817	0
GO:0044068	modulation by symbiont of host cellular process	0.0001	null	null	3.094	-1.6174	0.645	0.897	51817	1
GO:0044003	modification by symbiont of host morphology or physiology	0.00024	null	null	3.49	-1.6132	0.638	0.947	51817	1
GO:0030155	regulation of cell adhesion	0.00129	3.634	-6.107	4.219	-1.626	0.668	0.237	30155	0
GO:0020013	modulation by symbiont of host erythrocyte aggregation	1e-05	null	null	1.881	-1.626	0.527	0.802	30155	1
GO:0034110	regulation of homotypic cell-cell adhesion	5e-05	null	null	2.805	-1.626	0.645	0.775	30155	1
GO:0022407	regulation of cell-cell adhesion	0.00072	null	null	3.964	-1.626	0.634	0.747	30155	1
GO:0034118	regulation of erythrocyte aggregation	1e-05	null	null	1.959	-1.626	0.652	0.992	30155	1
GO:0090662	ATP hydrolysis coupled transmembrane transport	0.01001	-3.74	-5.472	5.109	-1.7997	0.637	0.401	90662	0
GO:0050789	regulation of biological process	0.19373	4.556	-4.224	6.395	-1.6768	0.732	0.411	50789	0
GO:0035821	modification of morphology or physiology of other organism	0.00044	5.254	-2.29	3.755	-1.6089	0.69	0.619	35821	0
GO:0002377	immunoglobulin production	0.00024	1.446	5.05	3.496	-1.9748	0.795	0.632	2377	0
GO:0015672	monovalent inorganic cation transport	0.01824	-4.605	-3.81	5.369	-1.4061	0.515	0.639	15672	0
GO:0098655	cation transmembrane transport	0.0229	null	null	5.468	-1.4673	0.486	0.856	15672	1
GO:0098660	inorganic ion transmembrane transport	0.02317	null	null	5.473	-1.4673	0.498	0.78	15672	1
GO:0034220	ion transmembrane transport	0.03528	null	null	5.656	-1.3921	0.521	0.755	15672	1
GO:0099131	ATP hydrolysis coupled ion transmembrane transport	0.00996	-4.299	-4.644	5.106	-1.7997	0.487	0.67	99131	0
GO:0015991	ATP hydrolysis coupled proton transport	0.00163	null	null	4.321	-1.7997	0.51	0.827	99131	1
GO:0098662	inorganic cation transmembrane transport	0.01858	null	null	5.377	-1.4673	0.473	0.856	99131	1
GO:0099132	ATP hydrolysis coupled cation transmembrane transport	0.00729	null	null	4.971	-1.7997	0.486	0.956	99131	1
GO:1902600	hydrogen ion transmembrane transport	0.01015	null	null	5.115	-1.5015	0.466	0.861	99131	1

## Sheet: aGC GO Ontology Molecular func
aGC Up-regulated
term_ID	description	frequency	plot_X	plot_Y	plot_size	log10 p-value	uniqueness	dispensability	representative	eliminated
GO:0043555	regulation of translation in response to stress	0.00013	-5.541	0.985	3.218	-1.9468	0.587	0	43555	0
GO:0051301	cell division	0.0123	3.376	2.233	5.198	-1.8157	0.683	0.024	51301	0
GO:0020014	schizogony	0.00033	0.813	6.061	3.625	-1.9468	0.715	0.151	20014	0
GO:0007018	microtubule-based movement	0.00287	4.316	4.4	4.567	-1.5648	0.696	0.182	7018	0
GO:0048468	cell development	0.00573	4.036	-2.266	4.866	-1.6482	0.553	0.195	48468	0
GO:0006576	cellular biogenic amine metabolic process	0.00415	-4.743	-3.302	4.726	-1.352	0.566	0.196	6576	0
GO:0044106	cellular amine metabolic process	0.00446	null	null	4.757	-1.352	0.566	0.96	6576	1
GO:0006928	movement of cell or subcellular component	0.00973	5.666	1.668	5.097	-1.7835	0.685	0.207	6928	0
GO:0009308	amine metabolic process	0.00521	-5.375	-1.879	4.825	-1.352	0.679	0.263	9308	0
GO:0010998	regulation of translational initiation by eIF2 alpha phosphorylation	8e-05	-5.437	1.782	3.012	-1.9468	0.538	0.537	10998	0
GO:0043558	regulation of translational initiation in response to stress	0.0001	null	null	3.13	-1.9468	0.535	0.963	10998	1
GO:0021700	developmental maturation	0.00074	3.136	-5.595	3.977	-1.6482	0.654	0.568	21700	0
GO:0048469	cell maturation	0.00046	3.928	-3.404	3.769	-1.6482	0.584	0.689	48469	0
aGC Down-regulated genes
term_ID	description	frequency	plot_X	plot_Y	plot_size	log10 p-value	uniqueness	dispensability	representative	eliminated
GO:0019693	ribose phosphate metabolic process	0.03032	6.133	3.153	5.59	-1.8285	0.548	0	19693	0
GO:0046128	purine ribonucleoside metabolic process	0.01996	null	null	5.408	-1.4056	0.527	0.92	19693	1
GO:0009117	nucleotide metabolic process	0.04166	null	null	5.728	-1.4086	0.461	0.877	19693	1
GO:0009259	ribonucleotide metabolic process	0.02752	null	null	5.548	-1.4955	0.473	0.923	19693	1
GO:0009123	nucleoside monophosphate metabolic process	0.02367	null	null	5.482	-1.4142	0.486	0.81	19693	1
GO:0009126	purine nucleoside monophosphate metabolic process	0.01916	null	null	5.391	-1.4459	0.479	0.924	19693	1
GO:0006163	purine nucleotide metabolic process	0.02435	null	null	5.495	-1.443	0.466	0.945	19693	1
GO:0009150	purine ribonucleotide metabolic process	0.02353	null	null	5.48	-1.5227	0.464	0.723	19693	1
GO:0009161	ribonucleoside monophosphate metabolic process	0.02267	null	null	5.464	-1.4459	0.472	0.944	19693	1
GO:0009167	purine ribonucleoside monophosphate metabolic process	0.01915	null	null	5.39	-1.4459	0.476	0.788	19693	1
GO:0006753	nucleoside phosphate metabolic process	0.04207	null	null	5.732	-1.3672	0.473	0.903	19693	1
GO:0030260	entry into host cell	0.00023	-6.487	0.63	3.476	-1.3928	0.933	0	30260	0
GO:0051806	entry into cell of other organism involved in symbiotic interaction	0.00023	null	null	3.476	-1.3928	0.933	0.999	30260	1
GO:0042592	homeostatic process	0.01661	-2.692	5.653	5.329	-1.6082	0.861	0	42592	0
GO:1901642	nucleoside transmembrane transport	0.00047	-2.768	-4.839	3.781	-1.5338	0.766	0	1901642	0
GO:0015860	purine nucleoside transmembrane transport	7e-05	null	null	2.971	-1.5338	0.786	0.832	1901642	1
GO:0006368	transcription elongation from RNA polymerase II promoter	0.00082	3.722	-5.032	4.021	-1.5338	0.824	0.056	6368	0
GO:0044273	sulfur compound catabolic process	0.00117	7.04	-3.042	4.178	-1.5338	0.851	0.058	44273	0
GO:0036525	protein deglycation	0	-6.142	3.155	1.556	-1.5338	0.921	0.071	36525	0
GO:0006793	phosphorus metabolic process	0.13507	-3.172	0.762	6.239	-1.3274	0.879	0.108	6793	0
GO:0042262	DNA protection	3e-05	1.584	-5.735	2.619	-1.5338	0.854	0.139	42262	0
GO:0072521	purine-containing compound metabolic process	0.02673	3.266	-2.462	5.535	-1.3215	0.79	0.16	72521	0
GO:0019216	regulation of lipid metabolic process	0.00095	-0.214	6.768	4.086	-1.5338	0.708	0.228	19216	0
GO:0010565	regulation of cellular ketone metabolic process	0.00049	0.709	5.124	3.801	-1.5338	0.682	0.257	10565	0
GO:0006109	regulation of carbohydrate metabolic process	0.0009	-1.52	6.25	4.061	-1.5338	0.791	0.271	6109	0
GO:0034034	purine nucleoside bisphosphate catabolic process	1e-05	5.906	0.612	2.207	-1.5338	0.616	0.367	34034	0
GO:0034031	ribonucleoside bisphosphate catabolic process	1e-05	null	null	2.207	-1.5338	0.628	1	34034	1
GO:0098662	inorganic cation transmembrane transport	0.01858	-1.99	-5.145	5.377	-1.4095	0.741	0.378	98662	0
GO:0015991	ATP hydrolysis coupled proton transport	0.00163	null	null	4.321	-1.3346	0.708	0.709	98662	1
GO:0099132	ATP hydrolysis coupled cation transmembrane transport	0.00729	null	null	4.971	-1.3346	0.746	0.956	98662	1
GO:0099131	ATP hydrolysis coupled ion transmembrane transport	0.00996	null	null	5.106	-1.3346	0.744	0.856	98662	1
GO:0098655	cation transmembrane transport	0.0229	null	null	5.468	-1.4095	0.75	0.856	98662	1
GO:0098660	inorganic ion transmembrane transport	0.02317	null	null	5.473	-1.4095	0.753	0.833	98662	1
GO:1902600	hydrogen ion transmembrane transport	0.01015	null	null	5.115	-1.5	0.679	0.861	98662	1
GO:0015988	energy coupled proton transmembrane transport, against electrochemical gradient	0.0017	null	null	4.339	-1.3346	0.715	0.712	98662	1
GO:0006979	response to oxidative stress	0.00575	-4.885	-1.762	4.868	-1.4056	0.954	0.38	6979	0
GO:0010675	regulation of cellular carbohydrate metabolic process	0.00051	-1.654	6.773	3.819	-1.5338	0.734	0.382	10675	0
GO:0010677	negative regulation of cellular carbohydrate metabolic process	0.00015	null	null	3.289	-1.5338	0.704	0.856	10675	1
GO:0045912	negative regulation of carbohydrate metabolic process	0.00016	null	null	3.308	-1.5338	0.717	0.859	10675	1
GO:1903725	regulation of phospholipid metabolic process	0.00025	2.957	4.909	3.512	-1.5338	0.481	0.445	1903725	0
GO:0010322	regulation of isopentenyl diphosphate biosynthetic process, methylerythritol 4-phosphate pathway	0	null	null	1.58	-1.5338	0.491	0.804	1903725	1
GO:0010323	negative regulation of isopentenyl diphosphate biosynthetic process, methylerythritol 4-phosphate pathway	0	null	null	1.342	-1.5338	0.496	0.845	1903725	1
GO:0045833	negative regulation of lipid metabolic process	0.00023	null	null	3.464	-1.5338	0.602	0.834	1903725	1
GO:0046890	regulation of lipid biosynthetic process	0.00048	null	null	3.792	-1.5338	0.592	0.874	1903725	1
GO:0019747	regulation of isoprenoid metabolic process	4e-05	null	null	2.701	-1.5338	0.631	0.754	1903725	1
GO:0051055	negative regulation of lipid biosynthetic process	0.00017	null	null	3.343	-1.5338	0.578	0.901	1903725	1
GO:1903726	negative regulation of phospholipid metabolic process	5e-05	null	null	2.788	-1.5338	0.487	0.832	1903725	1
GO:0071072	negative regulation of phospholipid biosynthetic process	4e-05	null	null	2.672	-1.5338	0.484	0.752	1903725	1
GO:0071071	regulation of phospholipid biosynthetic process	0.0001	null	null	3.096	-1.5338	0.485	0.863	1903725	1
GO:0016311	dephosphorylation	0.0125	6.479	3.96	5.205	-1.6548	0.691	0.448	16311	0
GO:0009109	coenzyme catabolic process	0.00037	7.385	-2.672	3.682	-1.5338	0.847	0.452	9109	0
GO:0046356	acetyl-CoA catabolic process	2e-05	null	null	2.391	-1.5338	0.745	0.786	9109	1
GO:0072530	purine-containing compound transmembrane transport	0.00016	-3.043	-4.379	3.304	-1.5338	0.842	0.483	72530	0
GO:0006167	AMP biosynthetic process	0.00115	4.731	1.803	4.168	-1.5338	0.536	0.51	6167	0
GO:0090662	ATP hydrolysis coupled transmembrane transport	0.01001	-2.092	-4.64	5.109	-1.3346	0.814	0.513	90662	0
GO:0033869	nucleoside bisphosphate catabolic process	1e-05	6.385	0.96	2.207	-1.5338	0.64	0.555	33869	0
GO:0046037	GMP metabolic process	0.00123	4.908	2.322	4.198	-1.5338	0.546	0.576	46037	0
GO:0006177	GMP biosynthetic process	0.0008	null	null	4.013	-1.5338	0.54	0.841	46037	1
GO:0006796	phosphate-containing compound metabolic process	0.1311	5.821	3.565	6.226	-1.3493	0.623	0.626	6796	0
GO:0045827	negative regulation of isoprenoid metabolic process	0	0.614	7.568	1.681	-1.5338	0.627	0.669	45827	0
